# Supplementary material for: Epithelial Cells in 2D and 3D Cultures Exhibit Large Differences in Higher-order Genomic Interactions
Source: Genomics Proteomics Bioinformatics. 2021 Feb 23;20(1):101–9. doi: 10.1016/j.gpb.2020.06.017 (PMC9510857; doi:10.1016/j.gpb.2020.06.017)
Supplement: Supplementary Table S1 — Filter results and SCC results of the sequencing data [file mmc1.xlsx]

## Sheet: statistic
Table S1 Filter results and SCC results of the sequencing data
Note: Filter results of the sequencing data. Rep, Replicate.
	2D		3D
	Rep1	Rep2	Rep1	Rep2
Total reads	213721058	195013809	156231977	142590009
MAPQ≥30	139912848	123797425	97526374	82611907
PCR duplicates	34746802	17814775	11675901	9106750
Unique	105166046	105982650	85850473	73505157
Same fragments	20275435	12417365	10947527	6746384
Dangling	13739960	13725689	7015969	5290056
Valid	71,150,669 (33.29%)	79839596（40.94%）	67,886,977 (43.45%)	61,468,717 (43.11%)
Cis-interaction	47860410	55037761	39274954	34975753
Trans-interaction	23290259	24801835	28612023	26492964

## Sheet: SCC
Table S1 Filter results and SCC results of the sequencing data
Note: SCC results of the sequencing data. SCC, stratum-adjusted correlation coefficient.
	2D-1	2D-2	3D-1	3D-2
2D-1	1	0.98	0.92	0.92
2D-2		1	0.93	0.92
3D-1			1	0.97
3D-2				1
