# Supplementary material for: Epithelial Cells in 2D and 3D Cultures Exhibit Large Differences in Higher-order Genomic Interactions
Source: Genomics Proteomics Bioinformatics. 2021 Feb 23;20(1):101–9. doi: 10.1016/j.gpb.2020.06.017 (PMC9510857; doi:10.1016/j.gpb.2020.06.017)
Supplement: Supplementary Table S2 — TADs annotation results [file mmc2.xlsx]

## Sheet: domains.2d.gamma.0.8
Table S2 TADs annotation results
Note: TADs annotation results of 2D cultured cells
chr	start	end
chr1	3080000	3600000
chr1	3600000	4480000
chr1	4480000	4800000
chr1	4880000	5080000
chr1	5080000	6200000
chr1	6200000	6320000
chr1	6320000	7200000
chr1	7200000	9560000
chr1	9560000	9720000
chr1	9720000	9960000
chr1	10120000	10240000
chr1	10320000	10800000
chr1	10800000	13120000
chr1	13120000	13560000
chr1	13560000	13680000
chr1	13680000	14880000
chr1	14880000	16080000
chr1	16080000	16320000
chr1	16320000	16440000
chr1	16760000	18200000
chr1	18200000	20040000
chr1	20040000	20160000
chr1	20320000	20520000
chr1	20600000	20800000
chr1	20800000	20920000
chr1	20920000	21160000
chr1	21160000	22440000
chr1	22520000	23840000
chr1	24000000	24120000
chr1	24120000	24240000
chr1	24240000	25680000
chr1	25680000	30760000
chr1	30760000	30920000
chr1	30920000	31160000
chr1	31160000	33440000
chr1	33440000	33680000
chr1	33840000	34000000
chr1	34000000	34240000
chr1	34480000	36080000
chr1	36160000	36280000
chr1	36280000	36520000
chr1	36520000	36680000
chr1	36760000	37280000
chr1	37280000	37440000
chr1	37440000	37640000
chr1	37640000	37880000
chr1	37880000	38000000
chr1	38000000	38160000
chr1	38160000	39360000
chr1	39360000	39520000
chr1	39680000	40000000
chr1	40000000	40120000
chr1	40120000	40360000
chr1	40360000	40560000
chr1	40560000	40800000
chr1	40800000	43040000
chr1	43120000	43280000
chr1	43280000	43760000
chr1	43760000	43880000
chr1	43880000	44120000
chr1	44200000	45800000
chr1	45800000	45960000
chr1	45960000	46440000
chr1	46440000	50960000
chr1	50960000	51360000
chr1	51440000	51600000
chr1	51680000	52000000
chr1	52000000	52120000
chr1	52120000	52280000
chr1	52280000	52640000
chr1	52640000	52800000
chr1	52880000	54440000
chr1	54440000	54560000
chr1	54640000	55000000
chr1	55240000	55760000
chr1	55840000	57400000
chr1	57400000	57960000
chr1	58120000	58280000
chr1	58280000	58440000
chr1	58440000	58760000
chr1	58760000	59000000
chr1	59000000	59160000
chr1	59240000	59640000
chr1	59720000	59880000
chr1	59880000	60000000
chr1	60080000	60200000
chr1	60200000	60320000
chr1	60400000	60880000
chr1	60880000	63040000
chr1	63360000	63640000
chr1	63640000	64520000
chr1	64600000	64720000
chr1	64720000	65040000
chr1	65040000	65200000
chr1	65280000	66000000
chr1	66080000	66680000
chr1	66680000	66880000
chr1	66960000	69240000
chr1	69240000	69720000
chr1	69720000	71560000
chr1	71560000	72160000
chr1	72320000	72600000
chr1	72600000	72720000
chr1	72720000	73880000
chr1	73880000	74200000
chr1	74200000	74480000
chr1	74480000	74600000
chr1	74760000	74880000
chr1	74880000	75080000
chr1	75160000	75320000
chr1	75320000	75480000
chr1	75480000	75600000
chr1	75600000	77360000
chr1	77360000	77520000
chr1	77520000	77960000
chr1	77960000	78440000
chr1	78520000	78680000
chr1	78680000	79720000
chr1	79800000	80200000
chr1	80200000	80520000
chr1	80520000	80720000
chr1	80720000	81280000
chr1	81280000	82560000
chr1	82560000	82680000
chr1	82760000	83040000
chr1	83040000	83160000
chr1	83160000	84720000
chr1	84720000	84880000
chr1	85640000	85760000
chr1	85840000	86040000
chr1	86040000	86160000
chr1	86160000	86360000
chr1	86600000	87240000
chr1	87240000	87360000
chr1	87440000	87760000
chr1	87760000	87960000
chr1	87960000	88120000
chr1	88360000	88720000
chr1	88720000	89200000
chr1	89200000	89640000
chr1	89640000	89960000
chr1	89960000	90600000
chr1	90600000	90960000
chr1	90960000	91400000
chr1	91400000	91520000
chr1	91520000	91920000
chr1	91920000	92480000
chr1	92480000	92640000
chr1	92640000	92920000
chr1	92920000	93120000
chr1	93120000	93400000
chr1	93480000	93760000
chr1	94000000	97040000
chr1	97040000	97720000
chr1	97800000	98200000
chr1	98280000	99800000
chr1	99800000	100240000
chr1	100240000	104960000
chr1	104960000	105560000
chr1	105880000	106040000
chr1	106040000	106400000
chr1	106400000	106840000
chr1	106840000	107560000
chr1	107560000	111640000
chr1	111640000	112480000
chr1	112480000	115680000
chr1	115680000	116480000
chr1	116480000	116600000
chr1	116680000	118320000
chr1	118320000	118560000
chr1	118560000	118760000
chr1	118760000	119080000
chr1	119080000	119440000
chr1	119440000	119680000
chr1	120000000	120160000
chr1	120160000	120320000
chr1	120320000	120560000
chr1	120560000	121240000
chr1	121240000	121440000
chr1	121440000	121560000
chr1	121560000	125360000
chr1	125360000	125600000
chr1	125600000	127160000
chr1	127160000	127480000
chr1	127480000	127800000
chr1	127800000	127920000
chr1	127920000	128280000
chr1	128360000	128840000
chr1	128840000	130560000
chr1	130560000	130680000
chr1	130680000	130800000
chr1	130800000	131080000
chr1	131080000	131280000
chr1	131280000	131600000
chr1	131600000	131880000
chr1	131960000	132120000
chr1	132120000	132400000
chr1	132480000	132640000
chr1	132720000	133000000
chr1	133000000	133120000
chr1	133120000	133360000
chr1	133360000	133600000
chr1	133600000	133720000
chr1	133720000	133920000
chr1	133920000	134040000
chr1	134120000	134360000
chr1	134360000	134480000
chr1	134480000	134640000
chr1	134640000	134880000
chr1	134960000	135160000
chr1	135160000	135400000
chr1	135400000	135720000
chr1	135720000	135840000
chr1	135840000	135960000
chr1	136040000	136200000
chr1	136200000	136480000
chr1	136560000	136720000
chr1	136720000	138080000
chr1	138080000	138840000
chr1	138840000	139160000
chr1	139160000	139280000
chr1	139520000	139640000
chr1	139920000	143680000
chr1	143680000	143800000
chr1	143800000	144240000
chr1	144240000	144360000
chr1	144360000	149840000
chr1	149840000	150280000
chr1	150440000	151040000
chr1	151040000	151360000
chr1	151440000	151800000
chr1	151800000	152400000
chr1	152480000	152760000
chr1	152760000	152920000
chr1	153000000	153440000
chr1	153520000	153880000
chr1	153880000	154120000
chr1	154120000	155000000
chr1	155000000	155280000
chr1	155280000	155560000
chr1	155560000	155800000
chr1	156240000	156560000
chr1	156720000	156880000
chr1	156880000	157080000
chr1	157080000	157280000
chr1	157280000	157480000
chr1	157480000	159240000
chr1	159320000	160200000
chr1	160200000	160760000
chr1	160760000	160960000
chr1	161040000	161200000
chr1	161280000	161760000
chr1	161760000	161880000
chr1	161960000	162360000
chr1	162360000	162520000
chr1	162520000	162680000
chr1	162680000	162800000
chr1	162800000	163080000
chr1	163080000	163920000
chr1	164000000	164160000
chr1	164320000	165160000
chr1	165240000	165360000
chr1	165360000	165560000
chr1	165640000	165760000
chr1	165760000	166000000
chr1	166000000	166160000
chr1	166160000	166360000
chr1	166440000	166600000
chr1	166760000	167040000
chr1	167200000	167360000
chr1	167360000	167920000
chr1	167920000	169560000
chr1	169640000	169920000
chr1	169920000	170200000
chr1	170200000	170640000
chr1	170640000	170880000
chr1	170880000	171000000
chr1	171080000	171320000
chr1	171320000	171520000
chr1	171520000	172040000
chr1	172040000	172400000
chr1	172400000	172520000
chr1	172520000	173440000
chr1	173440000	173720000
chr1	173800000	174000000
chr1	174160000	174280000
chr1	174360000	176720000
chr1	176720000	176880000
chr1	176880000	177720000
chr1	177800000	178120000
chr1	178120000	178320000
chr1	178320000	178440000
chr1	178440000	179480000
chr1	179480000	179640000
chr1	179640000	179760000
chr1	179840000	180160000
chr1	180240000	180440000
chr1	180440000	180560000
chr1	180640000	180760000
chr1	180760000	180880000
chr1	180880000	181160000
chr1	181240000	181640000
chr1	181880000	182120000
chr1	182120000	182320000
chr1	182320000	182560000
chr1	182560000	182960000
chr1	183040000	183280000
chr1	183280000	183400000
chr1	183480000	184080000
chr1	184240000	184800000
chr1	184800000	184920000
chr1	184920000	185200000
chr1	185440000	186400000
chr1	186400000	186760000
chr1	186760000	189000000
chr1	189000000	189640000
chr1	189640000	189960000
chr1	189960000	190800000
chr1	190800000	190920000
chr1	190920000	191080000
chr1	191080000	191320000
chr1	191320000	191560000
chr1	191560000	191840000
chr1	191840000	191960000
chr1	192120000	192720000
chr1	192720000	193120000
chr1	193200000	193400000
chr1	193480000	194600000
chr1	194600000	194800000
chr1	194960000	195120000
chr1	195120000	195240000
chr10	3120000	4000000
chr10	4000000	4400000
chr10	4400000	5480000
chr10	5480000	5800000
chr10	5800000	7120000
chr10	7200000	7320000
chr10	7800000	8240000
chr10	8240000	8720000
chr10	8720000	8960000
chr10	8960000	11200000
chr10	11200000	11320000
chr10	11320000	12000000
chr10	12000000	12400000
chr10	12400000	12640000
chr10	12640000	13000000
chr10	13000000	14440000
chr10	14440000	14720000
chr10	14720000	17760000
chr10	17760000	17880000
chr10	17880000	18040000
chr10	18040000	18240000
chr10	18320000	18560000
chr10	18640000	18760000
chr10	18920000	19200000
chr10	19200000	19720000
chr10	19880000	20160000
chr10	20160000	20280000
chr10	20360000	20960000
chr10	20960000	21200000
chr10	21360000	22040000
chr10	22560000	23800000
chr10	23800000	24160000
chr10	24160000	24320000
chr10	24320000	24640000
chr10	24960000	25240000
chr10	25240000	25520000
chr10	25520000	26360000
chr10	26360000	26760000
chr10	26760000	26920000
chr10	27080000	27800000
chr10	28040000	28600000
chr10	28600000	28720000
chr10	28720000	28880000
chr10	28880000	29320000
chr10	29320000	30520000
chr10	30600000	30800000
chr10	30800000	31320000
chr10	31320000	33960000
chr10	33960000	34360000
chr10	34440000	34600000
chr10	34600000	37000000
chr10	37000000	39160000
chr10	39160000	39520000
chr10	39520000	39640000
chr10	40040000	40240000
chr10	40240000	40560000
chr10	40640000	41000000
chr10	41000000	41320000
chr10	41400000	41520000
chr10	41520000	41680000
chr10	41680000	41800000
chr10	41800000	41960000
chr10	41960000	42320000
chr10	42400000	42520000
chr10	42840000	43000000
chr10	43000000	43200000
chr10	43200000	43400000
chr10	43560000	43920000
chr10	43920000	44240000
chr10	44320000	44440000
chr10	45160000	45360000
chr10	45360000	45920000
chr10	45920000	50600000
chr10	50840000	51520000
chr10	51520000	51800000
chr10	51800000	52120000
chr10	52120000	52440000
chr10	52440000	53320000
chr10	53320000	53560000
chr10	53640000	56360000
chr10	56360000	57480000
chr10	57480000	57880000
chr10	58240000	58480000
chr10	58560000	59120000
chr10	59120000	59360000
chr10	59360000	59880000
chr10	59880000	60000000
chr10	60000000	60120000
chr10	60120000	60240000
chr10	60400000	60760000
chr10	60760000	61080000
chr10	61160000	61440000
chr10	61440000	61680000
chr10	61760000	62200000
chr10	62200000	62480000
chr10	62480000	62600000
chr10	63000000	63120000
chr10	63120000	63320000
chr10	63400000	66840000
chr10	66840000	67280000
chr10	67280000	67880000
chr10	67880000	68000000
chr10	68000000	68120000
chr10	68120000	68280000
chr10	68280000	69200000
chr10	69200000	69320000
chr10	69320000	70000000
chr10	70000000	70240000
chr10	70240000	71240000
chr10	71400000	74640000
chr10	74640000	74920000
chr10	74920000	75040000
chr10	75040000	75160000
chr10	75160000	75520000
chr10	75520000	75640000
chr10	75720000	75880000
chr10	75960000	76240000
chr10	76320000	76440000
chr10	76440000	76800000
chr10	76800000	77040000
chr10	77040000	77280000
chr10	77280000	77520000
chr10	77520000	77640000
chr10	77720000	77920000
chr10	78000000	78160000
chr10	78240000	78440000
chr10	78600000	79520000
chr10	79520000	79680000
chr10	79680000	79800000
chr10	79800000	79960000
chr10	79960000	80160000
chr10	80160000	80280000
chr10	80280000	80400000
chr10	80400000	80560000
chr10	80560000	80720000
chr10	80720000	81000000
chr10	81000000	81200000
chr10	81200000	81560000
chr10	81560000	81680000
chr10	82000000	82160000
chr10	82160000	82640000
chr10	82640000	82760000
chr10	82760000	82880000
chr10	82880000	83560000
chr10	83560000	83680000
chr10	83680000	84520000
chr10	84520000	84640000
chr10	84640000	85080000
chr10	85160000	85880000
chr10	85960000	86520000
chr10	86680000	86840000
chr10	86920000	87560000
chr10	87560000	88360000
chr10	88520000	88720000
chr10	88800000	89320000
chr10	89400000	89720000
chr10	89720000	89840000
chr10	89840000	90960000
chr10	91040000	91160000
chr10	91240000	93040000
chr10	93040000	93480000
chr10	93560000	93840000
chr10	94000000	94200000
chr10	94200000	94400000
chr10	94400000	94600000
chr10	94600000	94960000
chr10	94960000	95520000
chr10	95520000	95920000
chr10	96080000	97360000
chr10	97360000	97680000
chr10	97680000	99120000
chr10	99120000	99640000
chr10	99640000	100200000
chr10	100480000	100600000
chr10	100600000	102480000
chr10	102480000	102840000
chr10	102840000	105840000
chr10	105840000	107440000
chr10	107440000	107760000
chr10	107920000	108200000
chr10	108280000	108440000
chr10	108440000	108560000
chr10	108560000	109880000
chr10	109880000	110760000
chr10	110760000	111120000
chr10	111280000	111480000
chr10	111480000	111960000
chr10	112040000	115200000
chr10	115200000	115320000
chr10	115400000	116200000
chr10	116200000	116320000
chr10	116320000	116920000
chr10	116920000	117040000
chr10	117040000	117240000
chr10	117240000	117440000
chr10	117440000	117680000
chr10	117760000	118160000
chr10	118360000	120160000
chr10	120240000	120920000
chr10	121000000	121360000
chr10	121360000	121520000
chr10	121520000	121640000
chr10	121640000	122800000
chr10	122800000	123000000
chr10	123000000	123120000
chr10	123200000	126920000
chr10	126920000	127040000
chr10	127120000	127360000
chr10	127360000	127480000
chr10	127560000	127680000
chr10	127680000	128040000
chr10	128040000	128200000
chr10	128200000	128320000
chr10	128320000	128480000
chr10	128480000	128720000
chr10	128720000	128840000
chr10	129000000	130360000
chr10	130360000	130560000
chr11	3200000	3320000
chr11	3320000	3440000
chr11	3440000	3960000
chr11	3960000	4120000
chr11	4120000	4240000
chr11	4240000	4440000
chr11	4440000	4880000
chr11	4880000	5000000
chr11	5080000	5560000
chr11	5960000	6280000
chr11	6520000	6640000
chr11	6640000	7160000
chr11	7160000	8400000
chr11	8400000	9000000
chr11	9000000	9120000
chr11	9120000	11800000
chr11	11800000	12000000
chr11	12240000	12360000
chr11	12360000	12520000
chr11	12520000	16440000
chr11	16520000	16960000
chr11	16960000	17080000
chr11	17240000	19800000
chr11	19800000	20120000
chr11	20200000	20440000
chr11	20440000	20720000
chr11	20720000	21320000
chr11	21320000	21480000
chr11	21480000	22600000
chr11	22600000	23000000
chr11	23000000	23280000
chr11	23360000	23480000
chr11	23560000	23680000
chr11	23840000	27080000
chr11	27080000	28800000
chr11	28800000	28920000
chr11	28920000	29040000
chr11	29120000	29240000
chr11	29240000	29520000
chr11	29520000	29720000
chr11	29720000	29880000
chr11	29880000	30800000
chr11	31200000	31680000
chr11	31680000	31960000
chr11	31960000	32160000
chr11	32160000	32320000
chr11	32320000	32600000
chr11	32600000	32760000
chr11	32760000	34240000
chr11	34240000	34520000
chr11	34680000	35760000
chr11	35840000	36000000
chr11	36000000	40280000
chr11	40280000	40480000
chr11	40480000	40600000
chr11	40760000	43440000
chr11	43440000	43720000
chr11	43720000	44480000
chr11	44480000	45920000
chr11	45920000	48800000
chr11	48800000	48920000
chr11	49080000	49200000
chr11	49280000	49560000
chr11	49720000	49880000
chr11	49960000	50120000
chr11	50120000	50400000
chr11	50400000	51600000
chr11	51680000	51800000
chr11	51800000	52000000
chr11	52000000	52240000
chr11	52240000	52400000
chr11	52400000	53280000
chr11	53280000	53440000
chr11	53440000	53720000
chr11	53720000	53880000
chr11	53960000	54360000
chr11	54520000	54680000
chr11	54680000	54880000
chr11	54880000	55000000
chr11	55000000	55160000
chr11	55160000	55480000
chr11	55480000	57480000
chr11	57480000	57800000
chr11	57800000	57960000
chr11	57960000	58080000
chr11	58240000	58920000
chr11	59080000	59200000
chr11	59280000	59480000
chr11	59480000	59840000
chr11	59840000	60080000
chr11	60080000	60440000
chr11	60440000	60560000
chr11	60680000	60800000
chr11	60960000	61080000
chr11	61160000	61400000
chr11	61400000	61760000
chr11	61920000	62320000
chr11	62320000	62440000
chr11	62600000	62720000
chr11	62720000	62880000
chr11	62880000	63160000
chr11	63160000	65160000
chr11	65160000	65680000
chr11	65680000	65800000
chr11	65800000	67360000
chr11	67360000	67680000
chr11	67680000	67800000
chr11	67800000	67960000
chr11	67960000	68480000
chr11	68880000	69000000
chr11	69000000	69120000
chr11	69120000	69240000
chr11	69240000	69560000
chr11	69640000	70000000
chr11	70000000	70240000
chr11	70400000	70520000
chr11	70520000	70640000
chr11	70640000	70760000
chr11	70760000	70960000
chr11	71040000	71200000
chr11	71320000	72040000
chr11	72040000	72200000
chr11	72200000	72320000
chr11	72320000	72440000
chr11	72440000	72560000
chr11	72560000	72800000
chr11	72800000	72920000
chr11	73000000	73120000
chr11	73200000	74400000
chr11	74400000	74520000
chr11	74520000	74640000
chr11	74640000	74800000
chr11	74800000	74920000
chr11	74920000	75160000
chr11	75160000	75320000
chr11	75400000	75520000
chr11	75760000	76000000
chr11	76080000	76200000
chr11	76200000	76440000
chr11	76440000	76680000
chr11	76760000	76960000
chr11	76960000	77080000
chr11	77080000	77520000
chr11	77520000	77640000
chr11	77800000	78000000
chr11	78000000	78160000
chr11	78320000	78480000
chr11	78560000	78840000
chr11	78840000	78960000
chr11	78960000	79360000
chr11	79440000	79560000
chr11	79560000	79960000
chr11	80440000	80680000
chr11	80680000	80800000
chr11	80800000	82760000
chr11	82760000	82920000
chr11	83320000	83440000
chr11	83440000	83760000
chr11	83760000	84000000
chr11	84000000	84160000
chr11	84240000	84360000
chr11	84360000	84840000
chr11	85000000	85160000
chr11	85160000	85280000
chr11	85360000	86080000
chr11	86080000	86200000
chr11	86200000	86480000
chr11	86560000	86680000
chr11	86760000	86880000
chr11	86880000	87040000
chr11	87200000	87400000
chr11	87640000	87800000
chr11	87800000	87960000
chr11	88040000	88200000
chr11	88200000	88840000
chr11	88840000	88960000
chr11	89040000	90200000
chr11	90200000	90640000
chr11	90640000	93880000
chr11	93960000	94120000
chr11	94120000	94320000
chr11	94320000	94560000
chr11	94720000	95000000
chr11	95000000	95280000
chr11	95280000	95520000
chr11	95520000	95680000
chr11	95840000	96080000
chr11	96080000	96240000
chr11	96240000	96760000
chr11	96760000	96880000
chr11	97040000	97200000
chr11	97200000	97360000
chr11	97360000	97640000
chr11	97720000	98000000
chr11	98000000	98160000
chr11	98240000	98680000
chr11	98680000	98840000
chr11	99000000	99160000
chr11	99240000	100320000
chr11	100320000	100560000
chr11	100560000	100720000
chr11	100720000	100960000
chr11	100960000	101080000
chr11	101080000	101200000
chr11	101200000	101320000
chr11	101320000	101440000
chr11	101440000	101560000
chr11	101640000	101760000
chr11	101760000	101960000
chr11	102040000	102160000
chr11	102160000	102280000
chr11	102280000	102440000
chr11	102440000	102720000
chr11	102720000	102880000
chr11	102880000	103000000
chr11	103080000	103400000
chr11	103640000	103760000
chr11	103760000	103960000
chr11	103960000	104200000
chr11	104280000	104480000
chr11	104480000	104600000
chr11	104680000	105120000
chr11	105280000	105920000
chr11	105920000	106080000
chr11	106240000	106400000
chr11	106400000	106520000
chr11	106520000	106640000
chr11	106640000	106800000
chr11	106800000	107000000
chr11	107160000	107480000
chr11	107720000	107840000
chr11	107840000	108000000
chr11	108000000	108440000
chr11	108440000	109320000
chr11	109320000	109440000
chr11	109440000	109640000
chr11	109640000	110280000
chr11	110360000	110480000
chr11	110480000	112920000
chr11	113000000	113160000
chr11	113160000	113680000
chr11	113680000	113800000
chr11	113800000	114680000
chr11	114760000	114920000
chr11	115160000	115320000
chr11	115320000	115480000
chr11	115560000	115920000
chr11	116000000	116480000
chr11	116480000	116640000
chr11	116640000	116840000
chr11	116840000	117040000
chr11	117040000	117360000
chr11	117360000	117680000
chr11	117680000	117840000
chr11	117840000	118280000
chr11	118280000	118440000
chr11	118440000	119000000
chr11	119000000	119240000
chr11	119240000	119480000
chr11	119480000	119920000
chr11	120000000	120400000
chr11	120480000	120600000
chr11	120600000	120800000
chr11	120800000	121240000
chr11	121320000	121440000
chr11	121440000	121960000
chr12	3080000	3240000
chr12	3240000	3400000
chr12	3640000	3920000
chr12	3920000	4080000
chr12	4160000	4560000
chr12	4560000	4720000
chr12	4800000	5000000
chr12	5000000	7920000
chr12	8000000	8320000
chr12	8320000	8560000
chr12	8720000	9040000
chr12	9040000	10600000
chr12	10600000	11240000
chr12	11320000	12320000
chr12	12320000	13240000
chr12	13320000	13480000
chr12	13480000	15520000
chr12	15520000	16560000
chr12	16800000	17000000
chr12	17000000	17280000
chr12	17360000	17560000
chr12	17640000	17800000
chr12	17800000	18120000
chr12	19000000	19160000
chr12	20560000	21000000
chr12	21080000	21320000
chr12	24440000	24600000
chr12	24600000	24720000
chr12	24720000	24960000
chr12	25040000	26320000
chr12	26320000	27320000
chr12	27320000	27480000
chr12	27480000	28560000
chr12	28640000	29120000
chr12	29120000	30600000
chr12	30600000	31040000
chr12	31120000	31360000
chr12	31360000	31480000
chr12	31480000	31960000
chr12	31960000	32160000
chr12	32240000	32920000
chr12	33000000	33400000
chr12	33400000	35000000
chr12	35000000	35200000
chr12	35360000	35480000
chr12	35480000	35880000
chr12	35880000	36160000
chr12	36160000	38120000
chr12	38120000	39640000
chr12	39640000	40040000
chr12	40040000	40200000
chr12	40200000	40840000
chr12	40840000	42040000
chr12	42040000	44200000
chr12	44280000	44600000
chr12	44600000	44720000
chr12	44800000	45200000
chr12	45200000	49280000
chr12	49360000	50320000
chr12	50320000	51360000
chr12	51440000	51600000
chr12	51600000	51760000
chr12	51760000	51920000
chr12	52000000	52640000
chr12	52880000	54120000
chr12	54200000	54320000
chr12	54320000	54560000
chr12	54560000	54720000
chr12	54960000	55120000
chr12	55320000	55520000
chr12	55520000	55640000
chr12	55720000	55840000
chr12	55840000	56560000
chr12	56560000	57200000
chr12	57200000	58960000
chr12	59040000	59200000
chr12	59200000	64920000
chr12	64920000	65080000
chr12	65160000	69120000
chr12	69200000	69320000
chr12	69320000	69600000
chr12	69600000	69720000
chr12	69720000	69920000
chr12	69920000	70160000
chr12	70240000	70440000
chr12	70440000	70960000
chr12	71200000	71760000
chr12	71760000	72040000
chr12	72040000	72720000
chr12	72720000	72840000
chr12	72840000	73000000
chr12	73000000	73560000
chr12	73560000	73680000
chr12	73680000	74000000
chr12	74000000	74280000
chr12	74280000	75440000
chr12	75440000	75640000
chr12	75640000	75800000
chr12	75800000	75920000
chr12	76000000	76200000
chr12	76360000	76480000
chr12	76480000	76600000
chr12	76600000	76760000
chr12	77000000	77240000
chr12	77240000	77480000
chr12	77560000	77800000
chr12	77800000	78000000
chr12	78160000	78880000
chr12	78880000	79120000
chr12	79280000	80160000
chr12	80160000	80400000
chr12	80480000	80640000
chr12	80720000	80960000
chr12	80960000	81440000
chr12	81600000	81800000
chr12	81800000	81960000
chr12	82040000	82480000
chr12	82480000	83520000
chr12	83520000	83640000
chr12	83720000	83960000
chr12	84120000	84320000
chr12	84320000	84480000
chr12	84640000	84760000
chr12	84760000	85040000
chr12	85120000	85320000
chr12	85320000	85480000
chr12	85480000	85680000
chr12	85680000	85840000
chr12	85840000	86120000
chr12	86120000	86280000
chr12	86280000	86640000
chr12	86640000	86760000
chr12	86760000	87000000
chr12	87480000	87600000
chr12	88280000	89400000
chr12	89400000	90720000
chr12	90720000	91360000
chr12	91360000	91600000
chr12	91600000	91840000
chr12	91840000	95360000
chr12	95360000	95720000
chr12	95720000	98200000
chr12	98280000	98640000
chr12	98640000	98760000
chr12	98840000	99080000
chr12	99080000	99920000
chr12	99920000	100120000
chr12	100120000	100520000
chr12	100600000	100760000
chr12	100920000	101080000
chr12	101080000	101880000
chr12	101960000	102480000
chr12	102480000	102760000
chr12	102760000	102880000
chr12	102880000	103120000
chr12	103120000	103400000
chr12	103480000	104960000
chr12	105040000	105600000
chr12	105840000	108120000
chr12	108200000	108320000
chr12	108320000	108520000
chr12	108600000	108760000
chr12	108760000	108880000
chr12	108880000	110000000
chr12	110000000	110400000
chr12	110400000	110880000
chr12	110880000	111040000
chr12	111040000	111280000
chr12	111360000	111560000
chr12	111720000	111880000
chr12	111880000	112000000
chr12	112080000	112480000
chr12	112480000	112640000
chr12	112720000	113000000
chr12	113000000	113120000
chr12	113200000	115120000
chr12	115280000	116040000
chr12	116040000	116240000
chr12	116240000	116440000
chr12	116440000	116600000
chr12	116600000	117400000
chr12	117400000	117800000
chr12	117800000	118920000
chr12	118920000	120040000
chr13	3000000	3520000
chr13	3520000	3640000
chr13	3640000	3920000
chr13	4000000	4200000
chr13	4280000	4640000
chr13	4640000	5880000
chr13	5880000	6320000
chr13	6320000	6480000
chr13	6560000	6680000
chr13	6680000	8800000
chr13	8960000	9160000
chr13	9160000	9840000
chr13	9840000	12200000
chr13	12280000	12400000
chr13	12480000	12600000
chr13	12760000	13440000
chr13	13520000	13640000
chr13	14040000	14160000
chr13	14160000	14640000
chr13	14640000	15760000
chr13	15760000	17720000
chr13	17800000	18000000
chr13	18000000	19200000
chr13	19440000	19680000
chr13	19680000	20280000
chr13	20280000	21160000
chr13	21160000	21280000
chr13	21360000	21720000
chr13	21800000	22040000
chr13	22040000	23320000
chr13	23400000	23560000
chr13	23560000	23760000
chr13	23760000	24000000
chr13	24000000	24320000
chr13	24480000	24720000
chr13	24800000	24920000
chr13	25000000	25120000
chr13	25120000	25520000
chr13	25520000	28520000
chr13	28520000	28960000
chr13	28960000	29880000
chr13	29880000	30000000
chr13	30080000	30280000
chr13	30280000	30560000
chr13	30560000	30880000
chr13	30880000	31000000
chr13	31080000	31680000
chr13	31680000	32800000
chr13	32800000	33960000
chr13	34040000	34160000
chr13	34160000	34880000
chr13	34880000	35000000
chr13	35000000	35960000
chr13	35960000	37440000
chr13	37440000	37960000
chr13	38040000	38200000
chr13	38200000	38600000
chr13	38680000	40840000
chr13	40840000	41000000
chr13	41080000	41240000
chr13	41240000	41600000
chr13	41600000	42160000
chr13	42160000	42280000
chr13	42280000	42600000
chr13	42600000	42800000
chr13	42800000	43160000
chr13	43160000	43400000
chr13	43560000	45520000
chr13	45520000	46000000
chr13	46080000	46680000
chr13	46680000	46800000
chr13	46800000	47040000
chr13	47120000	48520000
chr13	48520000	48640000
chr13	48640000	49200000
chr13	49200000	49400000
chr13	49400000	49680000
chr13	49760000	50920000
chr13	50920000	51640000
chr13	51640000	51840000
chr13	51840000	51960000
chr13	51960000	52240000
chr13	52240000	52640000
chr13	52640000	53000000
chr13	53000000	53120000
chr13	53120000	53320000
chr13	53400000	54480000
chr13	54480000	54600000
chr13	54760000	55080000
chr13	55080000	55240000
chr13	55320000	55560000
chr13	55720000	56080000
chr13	56160000	56440000
chr13	56440000	56760000
chr13	56760000	58120000
chr13	58120000	58280000
chr13	58280000	58600000
chr13	58600000	59440000
chr13	59840000	61640000
chr13	62000000	62880000
chr13	62880000	63440000
chr13	63440000	63560000
chr13	63560000	63800000
chr13	63800000	64040000
chr13	64040000	64160000
chr13	64160000	64320000
chr13	64320000	64440000
chr13	64440000	65360000
chr13	66880000	67000000
chr13	67480000	67600000
chr13	67600000	67840000
chr13	67840000	67960000
chr13	68560000	69480000
chr13	69480000	69640000
chr13	69640000	70640000
chr13	70640000	73400000
chr13	73400000	73520000
chr13	73520000	73640000
chr13	73720000	73960000
chr13	74200000	74320000
chr13	74320000	74560000
chr13	74640000	74760000
chr13	74840000	75200000
chr13	75200000	75800000
chr13	75880000	76000000
chr13	76080000	76200000
chr13	76280000	76720000
chr13	76720000	80840000
chr13	80840000	81440000
chr13	81440000	81680000
chr13	81760000	83680000
chr13	83680000	85200000
chr13	85280000	85400000
chr13	85480000	89640000
chr13	89640000	90920000
chr13	90920000	91720000
chr13	91880000	92360000
chr13	92520000	93760000
chr13	93760000	94240000
chr13	94240000	94360000
chr13	94520000	95000000
chr13	95000000	95320000
chr13	95320000	95560000
chr13	95560000	95760000
chr13	95760000	95920000
chr13	95920000	96400000
chr13	96400000	96640000
chr13	96640000	97120000
chr13	97200000	97960000
chr13	98040000	98240000
chr13	98320000	98520000
chr13	98520000	98760000
chr13	98840000	99160000
chr13	99160000	99360000
chr13	99360000	99880000
chr13	99880000	100000000
chr13	100000000	100120000
chr13	100120000	100480000
chr13	100480000	100680000
chr13	100840000	102680000
chr13	102680000	103720000
chr13	103800000	104120000
chr13	104120000	104240000
chr13	104240000	104800000
chr13	104800000	104920000
chr13	104920000	105280000
chr13	105360000	106840000
chr13	106920000	107080000
chr13	107080000	108160000
chr13	108160000	108320000
chr13	108320000	109240000
chr13	109240000	109760000
chr13	109760000	109920000
chr13	109920000	110040000
chr13	110040000	110360000
chr13	110360000	111440000
chr13	111520000	111760000
chr13	111760000	112280000
chr13	112280000	112520000
chr13	112520000	112640000
chr13	112640000	112880000
chr13	112960000	113760000
chr13	113760000	114840000
chr13	114840000	114960000
chr13	114960000	115120000
chr13	115120000	116840000
chr13	116920000	117040000
chr13	117200000	117320000
chr13	117320000	118400000
chr13	118400000	119400000
chr13	119640000	119800000
chr13	120000000	120320000
chr14	6880000	7000000
chr14	7800000	7960000
chr14	7960000	8080000
chr14	8080000	8200000
chr14	8200000	8360000
chr14	8440000	11400000
chr14	11400000	12160000
chr14	12320000	12560000
chr14	12560000	13320000
chr14	13320000	13960000
chr14	13960000	14120000
chr14	14120000	14560000
chr14	14560000	14720000
chr14	14720000	14840000
chr14	14840000	16240000
chr14	16240000	16400000
chr14	16400000	18200000
chr14	18200000	18320000
chr14	18480000	19040000
chr14	19040000	19440000
chr14	19680000	19840000
chr14	19840000	20080000
chr14	20080000	20320000
chr14	20560000	20680000
chr14	20760000	21040000
chr14	21120000	21680000
chr14	21840000	23560000
chr14	23560000	24120000
chr14	24120000	24280000
chr14	24520000	24960000
chr14	24960000	25480000
chr14	26280000	26400000
chr14	26480000	26640000
chr14	26960000	27080000
chr14	27080000	27440000
chr14	27440000	27560000
chr14	27560000	29960000
chr14	29960000	30480000
chr14	30560000	30680000
chr14	30680000	30880000
chr14	31200000	31360000
chr14	31360000	31480000
chr14	31480000	31640000
chr14	31640000	31800000
chr14	31800000	31920000
chr14	31920000	32080000
chr14	32080000	32200000
chr14	32280000	32480000
chr14	32560000	33200000
chr14	33200000	33400000
chr14	33640000	34080000
chr14	34080000	34240000
chr14	34400000	34600000
chr14	34600000	34800000
chr14	34800000	36480000
chr14	36480000	36880000
chr14	37040000	37160000
chr14	37160000	40920000
chr14	40920000	41080000
chr14	41080000	41240000
chr14	43640000	43800000
chr14	44720000	45200000
chr14	45840000	46760000
chr14	46840000	47080000
chr14	47080000	47280000
chr14	47280000	47400000
chr14	47400000	47560000
chr14	47720000	48360000
chr14	48360000	48520000
chr14	48520000	49000000
chr14	49000000	49120000
chr14	49200000	50800000
chr14	50960000	51080000
chr14	51080000	51560000
chr14	51760000	51880000
chr14	51880000	52040000
chr14	52440000	52600000
chr14	52600000	52760000
chr14	53760000	54040000
chr14	54040000	54240000
chr14	54240000	54360000
chr14	54440000	54560000
chr14	54880000	55000000
chr14	55000000	55120000
chr14	55120000	55480000
chr14	55640000	55760000
chr14	55760000	55920000
chr14	55920000	56120000
chr14	56200000	56320000
chr14	56320000	56480000
chr14	56960000	57080000
chr14	57080000	57360000
chr14	57680000	57840000
chr14	57920000	59160000
chr14	59160000	59280000
chr14	59360000	59600000
chr14	59600000	60200000
chr14	60200000	60320000
chr14	60320000	60480000
chr14	60480000	60720000
chr14	60880000	61120000
chr14	61200000	61320000
chr14	61320000	61560000
chr14	61640000	62520000
chr14	62520000	62640000
chr14	62640000	62760000
chr14	62840000	62960000
chr14	63040000	63200000
chr14	63360000	63480000
chr14	63480000	63840000
chr14	63840000	64080000
chr14	64080000	64600000
chr14	64600000	64760000
chr14	64760000	65040000
chr14	65040000	65160000
chr14	65400000	65600000
chr14	65600000	65800000
chr14	65800000	66000000
chr14	66000000	66160000
chr14	66160000	66280000
chr14	66360000	66800000
chr14	67040000	67200000
chr14	67200000	67680000
chr14	67760000	67960000
chr14	67960000	69160000
chr14	69160000	69280000
chr14	69840000	70160000
chr14	70160000	70440000
chr14	70760000	72560000
chr14	72560000	73080000
chr14	73080000	73280000
chr14	73280000	73520000
chr14	73520000	74720000
chr14	74720000	75040000
chr14	75040000	75680000
chr14	75840000	76120000
chr14	76120000	76480000
chr14	76480000	77040000
chr14	77040000	78320000
chr14	78640000	79120000
chr14	79120000	79360000
chr14	79360000	79480000
chr14	79480000	79600000
chr14	79600000	80240000
chr14	80240000	84360000
chr14	84360000	86640000
chr14	86800000	87240000
chr14	87320000	87440000
chr14	87440000	89040000
chr14	89040000	90920000
chr14	90920000	93920000
chr14	93920000	95960000
chr14	95960000	96920000
chr14	96920000	99040000
chr14	99120000	99920000
chr14	99920000	100280000
chr14	100360000	101480000
chr14	101480000	101640000
chr14	101640000	101760000
chr14	101760000	101920000
chr14	101920000	103040000
chr14	103120000	103320000
chr14	103320000	103480000
chr14	103560000	105120000
chr14	105200000	105320000
chr14	105400000	105920000
chr14	105920000	106400000
chr14	106400000	109840000
chr14	109840000	110800000
chr14	110800000	114840000
chr14	114840000	116880000
chr14	116880000	118000000
chr14	118000000	118120000
chr14	118200000	118480000
chr14	118480000	118600000
chr14	118600000	118840000
chr14	118920000	119040000
chr14	119040000	120080000
chr14	120080000	120240000
chr14	120240000	120440000
chr14	120680000	120800000
chr14	120800000	120960000
chr14	120960000	121280000
chr14	121280000	121480000
chr14	121560000	121840000
chr14	121920000	122080000
chr14	122160000	122920000
chr14	123000000	124800000
chr15	3160000	5120000
chr15	5120000	6240000
chr15	6240000	6440000
chr15	6440000	6640000
chr15	6800000	7440000
chr15	7440000	8120000
chr15	8120000	8360000
chr15	8440000	8600000
chr15	8600000	9000000
chr15	9160000	10480000
chr15	10480000	10920000
chr15	11000000	11400000
chr15	11400000	12000000
chr15	12000000	12120000
chr15	12360000	12800000
chr15	12800000	12920000
chr15	13160000	13280000
chr15	13360000	15160000
chr15	15160000	19360000
chr15	19360000	21440000
chr15	21520000	24600000
chr15	24680000	25280000
chr15	25280000	25400000
chr15	25400000	25800000
chr15	25800000	26000000
chr15	26000000	27320000
chr15	27320000	27480000
chr15	27640000	27760000
chr15	27920000	28040000
chr15	28040000	28160000
chr15	28160000	31160000
chr15	31160000	31280000
chr15	31280000	31440000
chr15	31440000	31600000
chr15	31600000	32840000
chr15	32920000	33720000
chr15	34240000	34440000
chr15	34520000	35400000
chr15	35400000	35520000
chr15	35680000	35840000
chr15	35920000	36160000
chr15	36160000	36280000
chr15	36280000	36480000
chr15	36480000	36720000
chr15	36720000	37040000
chr15	37120000	37360000
chr15	37360000	37960000
chr15	37960000	38080000
chr15	38080000	38280000
chr15	38280000	38480000
chr15	38480000	38640000
chr15	38880000	39240000
chr15	39240000	40160000
chr15	40160000	41120000
chr15	41120000	41880000
chr15	41960000	42960000
chr15	42960000	44800000
chr15	44800000	48800000
chr15	48800000	51680000
chr15	51680000	51920000
chr15	52000000	52480000
chr15	52480000	53800000
chr15	53800000	55000000
chr15	55080000	55280000
chr15	55280000	55560000
chr15	55640000	57600000
chr15	57600000	57960000
chr15	58120000	58440000
chr15	58440000	58920000
chr15	58920000	59320000
chr15	59400000	59640000
chr15	59640000	59840000
chr15	59840000	61120000
chr15	61120000	62000000
chr15	62000000	63800000
chr15	63880000	64120000
chr15	64120000	64680000
chr15	64680000	66000000
chr15	66000000	66480000
chr15	66640000	66920000
chr15	66920000	67120000
chr15	67120000	68280000
chr15	68360000	71920000
chr15	71920000	72560000
chr15	72560000	73040000
chr15	73040000	73200000
chr15	73280000	73560000
chr15	73560000	73720000
chr15	73720000	74560000
chr15	74560000	74760000
chr15	74760000	74880000
chr15	74880000	75200000
chr15	75200000	75600000
chr15	75680000	75920000
chr15	75920000	76200000
chr15	76200000	76360000
chr15	76360000	76520000
chr15	76520000	76640000
chr15	76720000	76920000
chr15	76920000	77400000
chr15	77560000	77720000
chr15	77720000	77960000
chr15	77960000	78240000
chr15	78240000	78360000
chr15	78440000	78560000
chr15	78560000	78880000
chr15	78880000	79080000
chr15	79160000	79680000
chr15	79760000	79920000
chr15	79920000	80080000
chr15	80080000	80240000
chr15	80240000	80720000
chr15	80720000	80960000
chr15	80960000	81360000
chr15	81440000	81680000
chr15	81680000	81800000
chr15	81800000	81920000
chr15	81920000	82040000
chr15	82120000	82240000
chr15	82240000	82360000
chr15	82520000	82800000
chr15	82800000	83120000
chr15	83200000	83320000
chr15	83320000	83520000
chr15	83600000	84200000
chr15	84200000	84640000
chr15	84640000	84760000
chr15	84760000	84920000
chr15	85080000	85240000
chr15	85240000	85600000
chr15	85600000	85720000
chr15	85720000	85880000
chr15	85880000	86160000
chr15	86240000	86400000
chr15	86400000	88680000
chr15	88760000	88960000
chr15	88960000	89080000
chr15	89080000	89240000
chr15	89240000	89360000
chr15	89440000	89600000
chr15	89600000	90240000
chr15	90240000	90960000
chr15	90960000	91200000
chr15	91200000	92400000
chr15	92400000	93280000
chr15	93280000	93400000
chr15	93480000	94520000
chr15	94520000	94680000
chr15	94680000	95760000
chr15	95760000	96000000
chr15	96160000	96280000
chr15	96280000	96400000
chr15	96480000	97680000
chr15	97680000	97880000
chr15	98040000	98160000
chr15	98160000	98480000
chr15	98560000	98840000
chr15	98840000	99000000
chr15	99000000	99120000
chr15	99280000	99400000
chr15	99400000	99720000
chr15	99800000	99920000
chr15	100000000	100240000
chr15	100320000	100480000
chr15	100480000	100600000
chr15	100760000	101120000
chr15	101200000	101320000
chr15	101320000	101520000
chr15	101520000	102000000
chr15	102160000	102280000
chr15	102520000	102680000
chr15	102760000	103000000
chr15	103000000	103160000
chr15	103160000	103320000
chr15	103400000	103560000
chr15	103720000	103920000
chr16	3520000	3640000
chr16	3640000	3760000
chr16	4080000	4200000
chr16	4280000	4560000
chr16	4560000	4680000
chr16	4680000	4880000
chr16	4960000	5200000
chr16	5280000	6480000
chr16	6480000	8440000
chr16	8440000	8680000
chr16	8680000	8800000
chr16	8880000	10400000
chr16	10400000	10560000
chr16	10560000	10880000
chr16	10880000	11160000
chr16	11400000	11960000
chr16	11960000	13120000
chr16	13120000	13440000
chr16	13440000	13640000
chr16	13640000	13760000
chr16	14160000	14520000
chr16	14520000	14640000
chr16	14640000	15640000
chr16	15800000	16160000
chr16	16160000	16320000
chr16	16320000	16600000
chr16	16600000	16840000
chr16	17080000	17320000
chr16	17400000	17520000
chr16	17520000	17640000
chr16	17720000	17880000
chr16	18040000	18240000
chr16	18320000	18440000
chr16	18440000	18680000
chr16	18680000	18880000
chr16	18960000	20080000
chr16	20080000	20200000
chr16	20200000	20480000
chr16	20480000	20680000
chr16	20760000	21440000
chr16	21600000	21720000
chr16	21800000	22040000
chr16	22040000	22280000
chr16	22280000	22840000
chr16	22840000	23080000
chr16	23400000	23520000
chr16	23520000	23960000
chr16	23960000	24320000
chr16	24320000	25080000
chr16	25080000	25280000
chr16	25360000	25960000
chr16	25960000	26200000
chr16	26200000	27280000
chr16	27440000	28520000
chr16	28520000	29600000
chr16	29680000	30240000
chr16	30320000	30560000
chr16	30560000	31080000
chr16	31080000	31200000
chr16	31440000	31760000
chr16	32000000	32120000
chr16	32120000	32240000
chr16	32240000	32480000
chr16	32480000	32640000
chr16	32800000	32920000
chr16	33480000	33800000
chr16	33800000	33960000
chr16	33960000	34120000
chr16	34120000	34720000
chr16	34720000	34880000
chr16	34880000	35080000
chr16	35080000	35280000
chr16	35280000	35720000
chr16	35720000	35840000
chr16	35840000	35960000
chr16	35960000	36080000
chr16	36320000	36840000
chr16	37080000	37720000
chr16	37720000	37840000
chr16	38080000	38240000
chr16	38320000	38520000
chr16	38600000	38840000
chr16	38840000	39080000
chr16	39080000	42160000
chr16	42160000	42800000
chr16	42800000	43880000
chr16	43960000	44080000
chr16	44240000	44400000
chr16	44400000	44720000
chr16	45000000	45160000
chr16	45160000	45680000
chr16	45680000	46120000
chr16	46120000	48960000
chr16	49040000	49480000
chr16	49480000	49680000
chr16	49920000	50040000
chr16	50200000	50440000
chr16	50520000	50760000
chr16	50760000	51960000
chr16	52040000	52200000
chr16	52200000	52480000
chr16	52480000	55480000
chr16	55480000	55880000
chr16	56040000	56160000
chr16	56160000	57120000
chr16	57200000	57600000
chr16	58000000	58280000
chr16	58440000	58640000
chr16	58640000	58760000
chr16	58880000	59440000
chr16	59440000	59640000
chr16	59640000	62760000
chr16	62760000	62880000
chr16	62880000	64760000
chr16	64760000	64880000
chr16	64880000	65240000
chr16	65320000	65480000
chr16	65640000	66040000
chr16	66040000	67080000
chr16	67080000	71240000
chr16	71240000	72240000
chr16	72240000	73000000
chr16	73000000	75600000
chr16	75600000	76200000
chr16	76200000	76360000
chr16	76360000	76560000
chr16	77120000	78200000
chr16	78200000	78360000
chr16	78440000	78640000
chr16	78640000	82360000
chr16	82360000	82480000
chr16	82480000	84640000
chr16	84720000	84880000
chr16	84960000	85200000
chr16	85200000	85720000
chr16	85720000	87400000
chr16	87400000	87520000
chr16	87600000	87760000
chr16	87760000	90200000
chr16	90280000	90720000
chr16	90800000	90960000
chr16	90960000	91080000
chr16	91080000	91360000
chr16	91360000	91480000
chr16	91480000	91600000
chr16	91680000	91920000
chr16	91920000	92320000
chr16	92320000	92480000
chr16	92480000	93600000
chr16	93680000	93800000
chr16	93880000	94360000
chr16	94440000	94560000
chr16	94720000	95600000
chr16	95600000	96000000
chr16	96080000	96200000
chr16	96200000	97440000
chr16	97440000	97880000
chr16	97880000	98000000
chr17	3080000	3240000
chr17	3240000	3560000
chr17	3560000	4960000
chr17	4960000	5240000
chr17	5400000	5760000
chr17	5760000	5920000
chr17	5920000	6080000
chr17	6080000	6240000
chr17	6400000	6720000
chr17	6720000	6920000
chr17	7120000	7320000
chr17	7320000	7440000
chr17	7520000	7840000
chr17	8200000	8440000
chr17	8440000	9760000
chr17	9760000	10320000
chr17	10320000	12200000
chr17	12200000	12400000
chr17	12400000	12880000
chr17	13040000	13200000
chr17	13280000	13480000
chr17	13480000	13600000
chr17	13680000	13840000
chr17	13840000	13960000
chr17	13960000	14080000
chr17	14080000	14960000
chr17	15040000	15400000
chr17	15560000	15760000
chr17	15760000	17080000
chr17	17160000	17280000
chr17	17280000	17400000
chr17	17640000	17760000
chr17	17760000	17880000
chr17	17880000	21160000
chr17	21240000	21440000
chr17	21440000	21600000
chr17	21760000	23000000
chr17	23120000	23560000
chr17	23720000	23840000
chr17	23840000	24000000
chr17	24160000	24280000
chr17	24440000	24720000
chr17	24720000	24840000
chr17	25080000	25280000
chr17	25280000	25720000
chr17	25720000	25840000
chr17	25840000	26000000
chr17	26080000	26280000
chr17	26280000	26440000
chr17	26440000	26680000
chr17	26680000	26920000
chr17	27000000	27120000
chr17	27120000	27560000
chr17	27640000	27800000
chr17	27880000	28080000
chr17	28080000	28200000
chr17	28200000	28320000
chr17	28320000	28560000
chr17	28560000	28680000
chr17	28840000	28960000
chr17	29040000	29280000
chr17	29360000	29520000
chr17	29680000	29920000
chr17	29920000	30440000
chr17	30440000	30960000
chr17	30960000	31320000
chr17	31320000	31520000
chr17	31520000	31640000
chr17	31640000	32080000
chr17	32080000	32200000
chr17	32200000	32320000
chr17	32320000	32520000
chr17	32520000	32640000
chr17	32880000	33000000
chr17	33240000	33360000
chr17	33680000	33880000
chr17	34040000	34240000
chr17	34240000	34400000
chr17	34400000	34560000
chr17	34640000	34840000
chr17	35000000	35160000
chr17	35240000	35360000
chr17	35520000	35840000
chr17	36000000	36240000
chr17	36320000	36800000
chr17	36800000	37080000
chr17	37080000	40840000
chr17	40840000	42760000
chr17	42840000	43000000
chr17	43000000	43240000
chr17	43240000	43520000
chr17	43680000	43880000
chr17	43880000	44040000
chr17	44120000	45440000
chr17	45440000	45560000
chr17	45720000	46160000
chr17	46400000	46520000
chr17	46520000	46640000
chr17	46880000	47040000
chr17	47040000	47360000
chr17	47360000	47520000
chr17	47600000	47720000
chr17	47880000	48040000
chr17	48040000	50800000
chr17	50800000	51200000
chr17	51200000	53480000
chr17	53560000	53680000
chr17	53680000	53960000
chr17	53960000	55880000
chr17	56120000	56320000
chr17	56320000	56560000
chr17	56560000	56680000
chr17	56760000	57000000
chr17	57000000	57320000
chr17	57320000	58960000
chr17	58960000	62480000
chr17	62480000	62880000
chr17	62960000	63480000
chr17	63560000	63720000
chr17	63720000	63840000
chr17	63920000	64400000
chr17	64400000	65560000
chr17	65560000	65760000
chr17	65840000	66120000
chr17	66200000	66520000
chr17	66520000	69360000
chr17	69360000	70680000
chr17	70840000	71000000
chr17	71000000	71240000
chr17	71240000	71360000
chr17	71520000	71640000
chr17	71640000	72800000
chr17	72800000	74160000
chr17	74160000	74320000
chr17	74800000	75000000
chr17	75000000	75400000
chr17	75400000	75520000
chr17	75600000	78200000
chr17	78200000	78480000
chr17	78480000	78600000
chr17	78600000	78800000
chr17	78800000	78920000
chr17	79000000	79600000
chr17	79680000	79840000
chr17	79840000	80040000
chr17	80040000	80200000
chr17	80280000	80400000
chr17	80560000	80840000
chr17	80840000	83280000
chr17	83280000	83520000
chr17	83520000	83640000
chr17	83640000	83760000
chr17	83840000	84440000
chr17	84520000	84640000
chr17	84960000	85080000
chr17	85080000	86080000
chr17	86160000	86480000
chr17	86480000	86920000
chr17	86920000	87040000
chr17	87040000	87280000
chr17	87280000	87680000
chr17	87680000	87960000
chr17	87960000	88080000
chr17	88080000	88440000
chr17	88520000	88640000
chr17	88640000	90600000
chr17	90600000	93120000
chr17	93120000	94880000
chr18	3240000	3440000
chr18	3440000	4240000
chr18	4240000	4400000
chr18	4480000	4680000
chr18	5080000	6040000
chr18	6040000	6240000
chr18	6240000	6360000
chr18	6360000	6520000
chr18	6520000	7840000
chr18	7920000	9960000
chr18	10040000	10200000
chr18	10280000	10520000
chr18	10600000	10720000
chr18	10880000	11080000
chr18	11320000	11520000
chr18	11520000	11760000
chr18	11760000	12080000
chr18	12240000	12440000
chr18	12440000	12720000
chr18	12720000	12920000
chr18	13000000	14640000
chr18	14800000	16600000
chr18	16600000	16800000
chr18	16800000	19920000
chr18	19920000	20600000
chr18	20600000	20840000
chr18	21000000	21120000
chr18	21120000	21320000
chr18	21320000	23640000
chr18	23640000	23800000
chr18	23800000	23960000
chr18	24040000	24320000
chr18	24320000	24480000
chr18	24640000	25160000
chr18	25160000	25280000
chr18	25280000	25520000
chr18	25520000	25640000
chr18	25640000	30320000
chr18	30320000	31560000
chr18	31880000	32080000
chr18	32080000	32280000
chr18	32280000	32440000
chr18	32440000	32680000
chr18	33080000	33800000
chr18	33800000	34080000
chr18	34080000	34240000
chr18	34320000	34440000
chr18	34440000	34600000
chr18	34600000	34760000
chr18	34840000	34960000
chr18	34960000	35560000
chr18	35800000	35960000
chr18	35960000	36120000
chr18	36200000	36320000
chr18	36320000	36560000
chr18	36640000	36800000
chr18	36800000	37800000
chr18	37960000	38320000
chr18	38320000	38480000
chr18	38560000	38840000
chr18	38920000	39120000
chr18	39120000	40240000
chr18	40240000	42200000
chr18	42360000	42480000
chr18	42480000	42600000
chr18	42600000	43000000
chr18	43000000	43200000
chr18	43200000	43320000
chr18	43400000	43520000
chr18	43520000	43760000
chr18	43840000	44040000
chr18	44040000	44280000
chr18	44360000	44840000
chr18	44840000	46000000
chr18	46320000	46520000
chr18	46600000	46760000
chr18	46760000	46920000
chr18	46920000	49720000
chr18	49720000	49880000
chr18	49960000	50120000
chr18	50120000	52920000
chr18	52920000	53720000
chr18	53720000	53960000
chr18	53960000	56360000
chr18	56360000	56560000
chr18	56560000	56760000
chr18	56760000	56960000
chr18	56960000	57080000
chr18	57080000	57360000
chr18	57360000	57960000
chr18	57960000	60480000
chr18	60560000	60760000
chr18	60760000	61160000
chr18	61160000	61320000
chr18	61320000	61480000
chr18	61800000	61920000
chr18	61920000	62240000
chr18	62240000	62520000
chr18	62520000	62680000
chr18	62680000	63000000
chr18	63000000	63680000
chr18	63760000	64520000
chr18	64520000	64760000
chr18	64760000	64880000
chr18	64880000	65280000
chr18	65280000	65480000
chr18	65480000	65760000
chr18	65760000	65920000
chr18	65920000	66040000
chr18	66200000	66520000
chr18	66520000	67120000
chr18	67440000	67640000
chr18	67640000	67800000
chr18	67880000	68320000
chr18	68320000	69880000
chr18	69880000	70200000
[truncated: 2,470 more rows]

## Sheet: domains.3d.gamma.0.8
Table S2 TADs annotation results
Note: TADs annotation results of 3D cultured cells
chr	start	end
chr1	3080000	3600000
chr1	3600000	4520000
chr1	4520000	4760000
chr1	4920000	5080000
chr1	5080000	6200000
chr1	6200000	6320000
chr1	6320000	9560000
chr1	9560000	9720000
chr1	9720000	10040000
chr1	10040000	10200000
chr1	10200000	10800000
chr1	10800000	13040000
chr1	13120000	13600000
chr1	13600000	13720000
chr1	13720000	14880000
chr1	14880000	15920000
chr1	15920000	16080000
chr1	16080000	16440000
chr1	16520000	16680000
chr1	16760000	18160000
chr1	18160000	20040000
chr1	20040000	20600000
chr1	20600000	20840000
chr1	20920000	21160000
chr1	21160000	22440000
chr1	22520000	23840000
chr1	23840000	24080000
chr1	24160000	24280000
chr1	24360000	24680000
chr1	24680000	24800000
chr1	24800000	30760000
chr1	30760000	30920000
chr1	30920000	31160000
chr1	31160000	33400000
chr1	33400000	33680000
chr1	33840000	34000000
chr1	34000000	34200000
chr1	34200000	34320000
chr1	34720000	34880000
chr1	34880000	36080000
chr1	36160000	36280000
chr1	36280000	36520000
chr1	36520000	36720000
chr1	36720000	37280000
chr1	37280000	37440000
chr1	37440000	37640000
chr1	37640000	37880000
chr1	37880000	38000000
chr1	38000000	38160000
chr1	38160000	39000000
chr1	39000000	39360000
chr1	39360000	39520000
chr1	39680000	40000000
chr1	40000000	40680000
chr1	40760000	42880000
chr1	42880000	43120000
chr1	43120000	43280000
chr1	43280000	43760000
chr1	43760000	44120000
chr1	44200000	45800000
chr1	45800000	45960000
chr1	45960000	46440000
chr1	46440000	50960000
chr1	50960000	51360000
chr1	51440000	51600000
chr1	51600000	52120000
chr1	52120000	52280000
chr1	52280000	52640000
chr1	52640000	52880000
chr1	52960000	54440000
chr1	54520000	55000000
chr1	55240000	55400000
chr1	55400000	55760000
chr1	55840000	57400000
chr1	57400000	58000000
chr1	58000000	58120000
chr1	58120000	58280000
chr1	58280000	58440000
chr1	58440000	58760000
chr1	58760000	59000000
chr1	59000000	59240000
chr1	59240000	59640000
chr1	59720000	59840000
chr1	59840000	60120000
chr1	60200000	60520000
chr1	60520000	60880000
chr1	60880000	63000000
chr1	63160000	63640000
chr1	63640000	64600000
chr1	64600000	64720000
chr1	64720000	65000000
chr1	65000000	65200000
chr1	65280000	66000000
chr1	66080000	66680000
chr1	66680000	66880000
chr1	66880000	67000000
chr1	67000000	69240000
chr1	69240000	69720000
chr1	69720000	71560000
chr1	71560000	72160000
chr1	72320000	72640000
chr1	72720000	73880000
chr1	73880000	74200000
chr1	74200000	74480000
chr1	74480000	74760000
chr1	74760000	74880000
chr1	74880000	75080000
chr1	75160000	75320000
chr1	75320000	75480000
chr1	75480000	75600000
chr1	75600000	77360000
chr1	77360000	77520000
chr1	77520000	77920000
chr1	77920000	78480000
chr1	78480000	78720000
chr1	78720000	79720000
chr1	79800000	80160000
chr1	80160000	80520000
chr1	80520000	80760000
chr1	80760000	81280000
chr1	81280000	82480000
chr1	82720000	83040000
chr1	83040000	83160000
chr1	83160000	84720000
chr1	84720000	84880000
chr1	85720000	85840000
chr1	85840000	86080000
chr1	86160000	86360000
chr1	86440000	86600000
chr1	86600000	87200000
chr1	87200000	87440000
chr1	87440000	87760000
chr1	87760000	87960000
chr1	87960000	88160000
chr1	88160000	88320000
chr1	88320000	88760000
chr1	88760000	89200000
chr1	89200000	89640000
chr1	89640000	89960000
chr1	89960000	90600000
chr1	90600000	90960000
chr1	90960000	91400000
chr1	91400000	91520000
chr1	91520000	91960000
chr1	91960000	92480000
chr1	92480000	92640000
chr1	92640000	92920000
chr1	92920000	93480000
chr1	93480000	93760000
chr1	94000000	97000000
chr1	97000000	97720000
chr1	97800000	98360000
chr1	98360000	99760000
chr1	99760000	100240000
chr1	100240000	104960000
chr1	104960000	105640000
chr1	105720000	106040000
chr1	106040000	106400000
chr1	106400000	106800000
chr1	106880000	107560000
chr1	107560000	111640000
chr1	111640000	112440000
chr1	112440000	115680000
chr1	115680000	116480000
chr1	116760000	118320000
chr1	118320000	118560000
chr1	118560000	118760000
chr1	118760000	119080000
chr1	119080000	119440000
chr1	119440000	119720000
chr1	119720000	119840000
chr1	120000000	120200000
chr1	120280000	120560000
chr1	120560000	121240000
chr1	121240000	121440000
chr1	121440000	121560000
chr1	121560000	125360000
chr1	125360000	125600000
chr1	125600000	126760000
chr1	127000000	127160000
chr1	127160000	127480000
chr1	127480000	127800000
chr1	127800000	128400000
chr1	128400000	128840000
chr1	128840000	130520000
chr1	130520000	131080000
chr1	131080000	131280000
chr1	131280000	131600000
chr1	131600000	131920000
chr1	131920000	132440000
chr1	132600000	133000000
chr1	133000000	133120000
chr1	133120000	133360000
chr1	133360000	133640000
chr1	133640000	134120000
chr1	134120000	134360000
chr1	134360000	134520000
chr1	134600000	134960000
chr1	134960000	135120000
chr1	135120000	135400000
chr1	135400000	135720000
chr1	135720000	135840000
chr1	135840000	136160000
chr1	136160000	136520000
chr1	136520000	136760000
chr1	136760000	138080000
chr1	138080000	138840000
chr1	138840000	139160000
chr1	139160000	139280000
chr1	139520000	139640000
chr1	139920000	143680000
chr1	143760000	144400000
chr1	144400000	147480000
chr1	147600000	149840000
chr1	149840000	150280000
chr1	150360000	150480000
chr1	150480000	151040000
chr1	151040000	151360000
chr1	151440000	151760000
chr1	151760000	152400000
chr1	152400000	152520000
chr1	152520000	152760000
chr1	152760000	153440000
chr1	153520000	153880000
chr1	153880000	154200000
chr1	154200000	155000000
chr1	155000000	155280000
chr1	155280000	155560000
chr1	155560000	155800000
chr1	155800000	155960000
chr1	155960000	156080000
chr1	156240000	156560000
chr1	156720000	156920000
chr1	156920000	157080000
chr1	157080000	157280000
chr1	157280000	157440000
chr1	157520000	159240000
chr1	159320000	160200000
chr1	160200000	160760000
chr1	160760000	160920000
chr1	160920000	161040000
chr1	161040000	161200000
chr1	161200000	161760000
chr1	161760000	161880000
chr1	161960000	162360000
chr1	162360000	162520000
chr1	162520000	162680000
chr1	162760000	163080000
chr1	163080000	163920000
chr1	164000000	164160000
chr1	164320000	165160000
chr1	165320000	165560000
chr1	165640000	165760000
chr1	165760000	166000000
chr1	166000000	166160000
chr1	166160000	166360000
chr1	166720000	167200000
chr1	167200000	167360000
chr1	167360000	167920000
chr1	167920000	169520000
chr1	169520000	169640000
chr1	169640000	169920000
chr1	169920000	170200000
chr1	170200000	170640000
chr1	170640000	170880000
chr1	170880000	171000000
chr1	171080000	171320000
chr1	171320000	171520000
chr1	171520000	172040000
chr1	172040000	172400000
chr1	172400000	173440000
chr1	173440000	173760000
chr1	174040000	174160000
chr1	174320000	176720000
chr1	176720000	176880000
chr1	176880000	177720000
chr1	177800000	178120000
chr1	178120000	178320000
chr1	178320000	178440000
chr1	178440000	179520000
chr1	179520000	179640000
chr1	179720000	180240000
chr1	180240000	180440000
chr1	180440000	180560000
chr1	180640000	180760000
chr1	180840000	181160000
chr1	181240000	181640000
chr1	181720000	181840000
chr1	181840000	182120000
chr1	182120000	182360000
chr1	182360000	182560000
chr1	182560000	182960000
chr1	183040000	183280000
chr1	183520000	184240000
chr1	184240000	184800000
chr1	184800000	184920000
chr1	184920000	185200000
chr1	185200000	185440000
chr1	185440000	186760000
chr1	186760000	189000000
chr1	189000000	189680000
chr1	189680000	189960000
chr1	189960000	190840000
chr1	190920000	191080000
chr1	191080000	191320000
chr1	191320000	191560000
chr1	191560000	191840000
chr1	191840000	191960000
chr1	192120000	192720000
chr1	192720000	193120000
chr1	193200000	193440000
chr1	193440000	194600000
chr1	194600000	194800000
chr1	194960000	195120000
chr1	195120000	195240000
chr10	3120000	3960000
chr10	3960000	4440000
chr10	4680000	4840000
chr10	5000000	5160000
chr10	5160000	5320000
chr10	5480000	5600000
chr10	5600000	5840000
chr10	5840000	7000000
chr10	7080000	7240000
chr10	7640000	7800000
chr10	7800000	8240000
chr10	8240000	8720000
chr10	8720000	9760000
chr10	9760000	11160000
chr10	11160000	11280000
chr10	11360000	12000000
chr10	12000000	12400000
chr10	12400000	12640000
chr10	12640000	13000000
chr10	13000000	14440000
chr10	14440000	14720000
chr10	14720000	17880000
chr10	17880000	18040000
chr10	18040000	18240000
chr10	18240000	18560000
chr10	18560000	18840000
chr10	18920000	19200000
chr10	19200000	19920000
chr10	19920000	20160000
chr10	20160000	20280000
chr10	20360000	20960000
chr10	20960000	21200000
chr10	21360000	22040000
chr10	22560000	23800000
chr10	23800000	24160000
chr10	24160000	24320000
chr10	24320000	24640000
chr10	24640000	24880000
chr10	24960000	25240000
chr10	25240000	25520000
chr10	25520000	26360000
chr10	26360000	26760000
chr10	26760000	26880000
chr10	26880000	28760000
chr10	29080000	29240000
chr10	29320000	30600000
chr10	30600000	30840000
chr10	30840000	31320000
chr10	31320000	31440000
chr10	31440000	33960000
chr10	34040000	34280000
chr10	34440000	34600000
chr10	34600000	37000000
chr10	37000000	39120000
chr10	39120000	39560000
chr10	39560000	39880000
chr10	40040000	40240000
chr10	40240000	40560000
chr10	40640000	41000000
chr10	41000000	41280000
chr10	41280000	41440000
chr10	41520000	41680000
chr10	41680000	41800000
chr10	41800000	41960000
chr10	41960000	42320000
chr10	42320000	42440000
chr10	43000000	43200000
chr10	43200000	43480000
chr10	43560000	43920000
chr10	43920000	44200000
chr10	44280000	44840000
chr10	45160000	45360000
chr10	45360000	45920000
chr10	45920000	50600000
chr10	50600000	50840000
chr10	50840000	51560000
chr10	51560000	51800000
chr10	51800000	52120000
chr10	52120000	52440000
chr10	52440000	53320000
chr10	53320000	53520000
chr10	53600000	56360000
chr10	56360000	57480000
chr10	57560000	57880000
chr10	58240000	58480000
chr10	58560000	59120000
chr10	59120000	59360000
chr10	59360000	59880000
chr10	59880000	60040000
chr10	60120000	60280000
chr10	60280000	60760000
chr10	60760000	61080000
chr10	61160000	61440000
chr10	61440000	61680000
chr10	61760000	62200000
chr10	62200000	62480000
chr10	62560000	62800000
chr10	62960000	63120000
chr10	63120000	63240000
chr10	63400000	66840000
chr10	66840000	67280000
chr10	67280000	67880000
chr10	67880000	68000000
chr10	68080000	68280000
chr10	68280000	69200000
chr10	69200000	69320000
chr10	69320000	70000000
chr10	70000000	70280000
chr10	70280000	71240000
chr10	71400000	74920000
chr10	74920000	75040000
chr10	75040000	75160000
chr10	75160000	75520000
chr10	75520000	75960000
chr10	75960000	76240000
chr10	76240000	76440000
chr10	76440000	76760000
chr10	76760000	77040000
chr10	77040000	77280000
chr10	77280000	77520000
chr10	77520000	77640000
chr10	77640000	77920000
chr10	78000000	78200000
chr10	78200000	78440000
chr10	78600000	79520000
chr10	79520000	79680000
chr10	79680000	79800000
chr10	79800000	79960000
chr10	79960000	80160000
chr10	80160000	80280000
chr10	80360000	80560000
chr10	80560000	80720000
chr10	80720000	81240000
chr10	81240000	81600000
chr10	82000000	82200000
chr10	82200000	82640000
chr10	82640000	82760000
chr10	82760000	82880000
chr10	82880000	83560000
chr10	83560000	83680000
chr10	83680000	84560000
chr10	84640000	85120000
chr10	85200000	85880000
chr10	85960000	86520000
chr10	86520000	86680000
chr10	86680000	86840000
chr10	86920000	87560000
chr10	87560000	88360000
chr10	88360000	88520000
chr10	88520000	88720000
chr10	88720000	88840000
chr10	88840000	89280000
chr10	89280000	89400000
chr10	89400000	89760000
chr10	89840000	90960000
chr10	91040000	91200000
chr10	91200000	93040000
chr10	93040000	93560000
chr10	93560000	93840000
chr10	93840000	94200000
chr10	94200000	94400000
chr10	94400000	94600000
chr10	94600000	94960000
chr10	94960000	95520000
chr10	95520000	95920000
chr10	95920000	96080000
chr10	96080000	97360000
chr10	97360000	97680000
chr10	97680000	99120000
chr10	99120000	99640000
chr10	99640000	100200000
chr10	100480000	100600000
chr10	100600000	102480000
chr10	102480000	102840000
chr10	102840000	106600000
chr10	106600000	107800000
chr10	107800000	108320000
chr10	108320000	108440000
chr10	108440000	108560000
chr10	108560000	109880000
chr10	109880000	110800000
chr10	110800000	110920000
chr10	111000000	111120000
chr10	111120000	111280000
chr10	111280000	111480000
chr10	111480000	111960000
chr10	111960000	112080000
chr10	112080000	115200000
chr10	115200000	115320000
chr10	115400000	116200000
chr10	116200000	116320000
chr10	116320000	116920000
chr10	116920000	117040000
chr10	117040000	117240000
chr10	117240000	117440000
chr10	117440000	117680000
chr10	117760000	118160000
chr10	118360000	119160000
chr10	119240000	120160000
chr10	120240000	120880000
chr10	120880000	121000000
chr10	121000000	121360000
chr10	121360000	121520000
chr10	121520000	121640000
chr10	121640000	122800000
chr10	122800000	123000000
chr10	123000000	123200000
chr10	123200000	126920000
chr10	126920000	127080000
chr10	127080000	127360000
chr10	127360000	127480000
chr10	127480000	127680000
chr10	127680000	128040000
chr10	128040000	128320000
chr10	128320000	128560000
chr10	128560000	128720000
chr10	128720000	128920000
chr10	129000000	130320000
chr10	130320000	130560000
chr11	3200000	3320000
chr11	3320000	3960000
chr11	3960000	4080000
chr11	4080000	4880000
chr11	4880000	5000000
chr11	5080000	5800000
chr11	5960000	6280000
chr11	6280000	6400000
chr11	6400000	6640000
chr11	6640000	7160000
chr11	7160000	8440000
chr11	8440000	8960000
chr11	8960000	9160000
chr11	9160000	11800000
chr11	11800000	12000000
chr11	12000000	12120000
chr11	12280000	12560000
chr11	12560000	16440000
chr11	16520000	16960000
chr11	16960000	17080000
chr11	17240000	19800000
chr11	19800000	20120000
chr11	20120000	20240000
chr11	20240000	20400000
chr11	20400000	20720000
chr11	20720000	21320000
chr11	21320000	21480000
chr11	21480000	22200000
chr11	22200000	22640000
chr11	22640000	22960000
chr11	22960000	23280000
chr11	23280000	23640000
chr11	23640000	23760000
chr11	23920000	28600000
chr11	28600000	29120000
chr11	29120000	29240000
chr11	29240000	29520000
chr11	29520000	30880000
chr11	30960000	31080000
chr11	31240000	31640000
chr11	31640000	31960000
chr11	31960000	32160000
chr11	32160000	32320000
chr11	32320000	32600000
chr11	32600000	32760000
chr11	32760000	34320000
chr11	34320000	34520000
chr11	34680000	35760000
chr11	35840000	36000000
chr11	36000000	40680000
chr11	40760000	43440000
chr11	43440000	43760000
chr11	43760000	44480000
chr11	44480000	45920000
chr11	45920000	48800000
chr11	48800000	48920000
chr11	49160000	49280000
chr11	49440000	49560000
chr11	49720000	49880000
chr11	49960000	50120000
chr11	50120000	50400000
chr11	50400000	51600000
chr11	51680000	51800000
chr11	51800000	52000000
chr11	52000000	52240000
chr11	52240000	52400000
chr11	52400000	53240000
chr11	53240000	53440000
chr11	53440000	53720000
chr11	53720000	53880000
chr11	53880000	54440000
chr11	54440000	54680000
chr11	54680000	54880000
chr11	54880000	55160000
chr11	55160000	55480000
chr11	55480000	57480000
chr11	57480000	57800000
chr11	57800000	58160000
chr11	58320000	58680000
chr11	59080000	59200000
chr11	59280000	59520000
chr11	59520000	59840000
chr11	59840000	60080000
chr11	60080000	60440000
chr11	60440000	60560000
chr11	60680000	60880000
chr11	60960000	61080000
chr11	61080000	61440000
chr11	61440000	61760000
chr11	61760000	61920000
chr11	61920000	62320000
chr11	62320000	62440000
chr11	62440000	62600000
chr11	62600000	62720000
chr11	62720000	62880000
chr11	62880000	63160000
chr11	63160000	65160000
chr11	65160000	65680000
chr11	65680000	65800000
chr11	65800000	67360000
chr11	67360000	67680000
chr11	67680000	67800000
chr11	67800000	67960000
chr11	67960000	68480000
chr11	68480000	68600000
chr11	68600000	68720000
chr11	68880000	69040000
chr11	69120000	69640000
chr11	69640000	70000000
chr11	70000000	70400000
chr11	70400000	70520000
chr11	70520000	70640000
chr11	70640000	70760000
chr11	70760000	70960000
chr11	71320000	72040000
chr11	72040000	72200000
chr11	72200000	72320000
chr11	72320000	72440000
chr11	72440000	72560000
chr11	72560000	72920000
chr11	72920000	73120000
chr11	73120000	74560000
chr11	74640000	74840000
chr11	74920000	75440000
chr11	75520000	75680000
chr11	75760000	76080000
chr11	76240000	76440000
chr11	76440000	76680000
chr11	76760000	76960000
chr11	76960000	77520000
chr11	77520000	77640000
chr11	77800000	78000000
chr11	78000000	78200000
chr11	78200000	78320000
chr11	78320000	78560000
chr11	78560000	78840000
chr11	78840000	78960000
chr11	78960000	79400000
chr11	79400000	79560000
chr11	79560000	79960000
chr11	80040000	80200000
chr11	80440000	80680000
chr11	80680000	80800000
chr11	80800000	83040000
chr11	83280000	83440000
chr11	83520000	83760000
chr11	83760000	84040000
chr11	84120000	84240000
chr11	84240000	84480000
chr11	84480000	84800000
chr11	84880000	85000000
chr11	85000000	85160000
chr11	85160000	85360000
chr11	85360000	86200000
chr11	86200000	86480000
chr11	86480000	87120000
chr11	87200000	87400000
chr11	87400000	87520000
chr11	87600000	87800000
chr11	87800000	87960000
chr11	88040000	88200000
chr11	88200000	88840000
chr11	88840000	88960000
chr11	89040000	90200000
chr11	90280000	90640000
chr11	90640000	93880000
chr11	93960000	94120000
chr11	94120000	94600000
chr11	94680000	95000000
chr11	95000000	95120000
chr11	95120000	95280000
chr11	95280000	95520000
chr11	95520000	95680000
chr11	95680000	95800000
chr11	95800000	96080000
chr11	96080000	96240000
chr11	96240000	96760000
chr11	96760000	96880000
chr11	96880000	97040000
chr11	97040000	97200000
chr11	97200000	97320000
chr11	97320000	97640000
chr11	97720000	98080000
chr11	98080000	98240000
chr11	98240000	98680000
chr11	98680000	98840000
chr11	98840000	99160000
chr11	99160000	100320000
chr11	100320000	100720000
chr11	100720000	101080000
chr11	101080000	101200000
chr11	101200000	101440000
chr11	101440000	101560000
chr11	101640000	101760000
chr11	101760000	102000000
chr11	102000000	102160000
chr11	102160000	102280000
chr11	102280000	102440000
chr11	102440000	102720000
chr11	102720000	102880000
chr11	102880000	103080000
chr11	103080000	103440000
chr11	103440000	104240000
chr11	104320000	104480000
chr11	104560000	104680000
chr11	104680000	105120000
chr11	105280000	105920000
chr11	105920000	106080000
chr11	106080000	106280000
chr11	106280000	106400000
chr11	106400000	106640000
chr11	106640000	106800000
chr11	106800000	107040000
chr11	107200000	107480000
chr11	107960000	108400000
chr11	108400000	109320000
chr11	109320000	109440000
chr11	109440000	109600000
chr11	109600000	110360000
chr11	110360000	110480000
chr11	110480000	113160000
chr11	113160000	113680000
chr11	113680000	113800000
chr11	113800000	114680000
chr11	114680000	115000000
chr11	115160000	115480000
chr11	115560000	115880000
chr11	115880000	116040000
chr11	116040000	116480000
chr11	116480000	116680000
chr11	116840000	117040000
chr11	117040000	117360000
chr11	117360000	117680000
chr11	117680000	117840000
chr11	117840000	118280000
chr11	118280000	118440000
chr11	118440000	119000000
chr11	119000000	119280000
chr11	119280000	119480000
chr11	119480000	119920000
chr11	120000000	120400000
chr11	120480000	120600000
chr11	120600000	120800000
chr11	120800000	121240000
chr11	121240000	121360000
chr11	121440000	121840000
chr11	121840000	121960000
chr12	3080000	3240000
chr12	3240000	3440000
chr12	3440000	3640000
chr12	3640000	3920000
chr12	3920000	4080000
chr12	4080000	4200000
chr12	4200000	4560000
chr12	4560000	4720000
chr12	4800000	4960000
chr12	5040000	7880000
chr12	7880000	8000000
chr12	8000000	8320000
chr12	8320000	8560000
chr12	8640000	9040000
chr12	9040000	10600000
chr12	10600000	11240000
chr12	11320000	13240000
chr12	13320000	13520000
chr12	13520000	15520000
chr12	15520000	16560000
chr12	16560000	16720000
chr12	16800000	17000000
chr12	17000000	17280000
chr12	17360000	17560000
chr12	17560000	17840000
chr12	17840000	18200000
chr12	19040000	19160000
chr12	20800000	20920000
chr12	21080000	21360000
chr12	21360000	21560000
chr12	24440000	24720000
chr12	24720000	25000000
chr12	25000000	26320000
chr12	26320000	27280000
chr12	27280000	28560000
chr12	28640000	29160000
chr12	29160000	30600000
chr12	30600000	30880000
chr12	30880000	31000000
chr12	31000000	31120000
chr12	31120000	31360000
chr12	31360000	31480000
chr12	31480000	31960000
chr12	31960000	32160000
chr12	32240000	32920000
chr12	33000000	33400000
chr12	33400000	35040000
chr12	35040000	35200000
chr12	35200000	35920000
chr12	35920000	36080000
chr12	36160000	39640000
chr12	39640000	40080000
chr12	40080000	40200000
chr12	40200000	40800000
chr12	40800000	42080000
chr12	42080000	44200000
chr12	44280000	44600000
chr12	44600000	44720000
chr12	44800000	45200000
chr12	45200000	49360000
chr12	49360000	50320000
chr12	50320000	51320000
chr12	51320000	51440000
chr12	51440000	51600000
chr12	51600000	51760000
chr12	51760000	51920000
chr12	52000000	52880000
chr12	52880000	54080000
chr12	54080000	54560000
chr12	54720000	54920000
chr12	54920000	55120000
chr12	55320000	55520000
chr12	55520000	55640000
chr12	55640000	55840000
chr12	55840000	56640000
chr12	56640000	57200000
chr12	57200000	59000000
chr12	59000000	59240000
chr12	59240000	64920000
chr12	64920000	65160000
chr12	65160000	69120000
chr12	69200000	69720000
chr12	69720000	69920000
chr12	69920000	70160000
chr12	70160000	70440000
chr12	70440000	70920000
chr12	70920000	71160000
chr12	71240000	71760000
chr12	71760000	72080000
chr12	72080000	72680000
chr12	72840000	73000000
chr12	73000000	73560000
chr12	73560000	73680000
chr12	73680000	74000000
chr12	74000000	74320000
chr12	74320000	75440000
chr12	75440000	75680000
chr12	75760000	75920000
chr12	75920000	76200000
chr12	76360000	76480000
chr12	76480000	76600000
chr12	76600000	76760000
chr12	76840000	76960000
chr12	76960000	78160000
chr12	78160000	78880000
chr12	78880000	79120000
chr12	79280000	80160000
chr12	80160000	80400000
chr12	80480000	80640000
chr12	80720000	80960000
chr12	80960000	81440000
chr12	81600000	81800000
chr12	81800000	81960000
chr12	82040000	82480000
chr12	82480000	83520000
chr12	83520000	83680000
chr12	83680000	83960000
chr12	83960000	84160000
chr12	84160000	84280000
chr12	84280000	84520000
chr12	84600000	84760000
chr12	84760000	85080000
chr12	85080000	85360000
chr12	85360000	85480000
chr12	85480000	85720000
chr12	85720000	85840000
chr12	85840000	86120000
chr12	86120000	86760000
chr12	86760000	86960000
chr12	86960000	87120000
chr12	87120000	87240000
chr12	87480000	87640000
chr12	87840000	88080000
chr12	88320000	89400000
chr12	89400000	90720000
chr12	90720000	91400000
chr12	91400000	91560000
chr12	91560000	91840000
chr12	91840000	95360000
chr12	95360000	95720000
chr12	95720000	98200000
chr12	98280000	98640000
chr12	98640000	98840000
chr12	98840000	99080000
chr12	99080000	99920000
chr12	99920000	100120000
chr12	100120000	100560000
chr12	100560000	100920000
chr12	100920000	101080000
chr12	101080000	101880000
chr12	101960000	102400000
chr12	102480000	102760000
chr12	102760000	102880000
chr12	102880000	103080000
chr12	103080000	103400000
chr12	103480000	104920000
chr12	104920000	105040000
chr12	105040000	105600000
chr12	105680000	105800000
chr12	105880000	108080000
chr12	108080000	108200000
chr12	108200000	108320000
chr12	108320000	108520000
chr12	108520000	108800000
chr12	108880000	110000000
chr12	110000000	110400000
chr12	110400000	110880000
chr12	110880000	111040000
chr12	111040000	111360000
chr12	111360000	111560000
chr12	111720000	112000000
chr12	112080000	112480000
chr12	112480000	112640000
chr12	112720000	113000000
chr12	113000000	113120000
chr12	113200000	116040000
chr12	116040000	116200000
chr12	116200000	116400000
chr12	116400000	116600000
chr12	116600000	117960000
chr12	117960000	118920000
chr12	118920000	120040000
chr13	3000000	3200000
chr13	3200000	3520000
chr13	3520000	3640000
chr13	3640000	3920000
chr13	4000000	4120000
chr13	4280000	4640000
chr13	4640000	6560000
chr13	6560000	6680000
chr13	6680000	8800000
chr13	8960000	9160000
chr13	9160000	9840000
chr13	9840000	12200000
chr13	12200000	12400000
chr13	12480000	12640000
chr13	12720000	13440000
chr13	13600000	13800000
chr13	13960000	14200000
chr13	14200000	14600000
chr13	14600000	15760000
chr13	15760000	17720000
chr13	17800000	18000000
chr13	18000000	18880000
chr13	18880000	19160000
chr13	19280000	19680000
chr13	19680000	20280000
chr13	20280000	21160000
chr13	21320000	21720000
chr13	21720000	21840000
chr13	21840000	22040000
chr13	22040000	23440000
chr13	23760000	24320000
chr13	24320000	24480000
chr13	24480000	24720000
chr13	24800000	24920000
chr13	25000000	25120000
chr13	25120000	25440000
chr13	25440000	28520000
chr13	28520000	28960000
chr13	28960000	29880000
chr13	29880000	30000000
chr13	30080000	30280000
chr13	30280000	30480000
chr13	30560000	30840000
chr13	30840000	31000000
chr13	31000000	31680000
chr13	31680000	32800000
chr13	32800000	33960000
chr13	34040000	34160000
chr13	34160000	34880000
chr13	34960000	35960000
chr13	35960000	37440000
chr13	37440000	37960000
chr13	38040000	38200000
chr13	38200000	38600000
chr13	38680000	40840000
chr13	40840000	41000000
chr13	41080000	41240000
chr13	41240000	41600000
chr13	41600000	42280000
chr13	42280000	42600000
chr13	42600000	42800000
chr13	42800000	43160000
chr13	43160000	43400000
chr13	43560000	45520000
chr13	45520000	46200000
chr13	46200000	46680000
chr13	46680000	46800000
chr13	46800000	47040000
chr13	47120000	47280000
chr13	47280000	48520000
chr13	48520000	48640000
chr13	48640000	49200000
chr13	49200000	49440000
chr13	49440000	49680000
chr13	49760000	50920000
chr13	50920000	51640000
chr13	51640000	51840000
chr13	51840000	52240000
chr13	52240000	52640000
chr13	52640000	53120000
chr13	53120000	53320000
chr13	53400000	54480000
chr13	54560000	54720000
chr13	54720000	55080000
chr13	55080000	55200000
chr13	55200000	55320000
chr13	55320000	55560000
chr13	55640000	55760000
chr13	55840000	55960000
chr13	56040000	56160000
chr13	56160000	56440000
chr13	56440000	56760000
chr13	56760000	58120000
chr13	58120000	58240000
chr13	58240000	58600000
chr13	58600000	59440000
chr13	59440000	59760000
chr13	59840000	61640000
chr13	62000000	62880000
chr13	62880000	63440000
chr13	63440000	63560000
chr13	63560000	63840000
chr13	64000000	64120000
chr13	64120000	64320000
chr13	64320000	64440000
chr13	64440000	65360000
chr13	66880000	67840000
chr13	68560000	69520000
chr13	69520000	69680000
chr13	69680000	70600000
chr13	70600000	73400000
chr13	73400000	73520000
chr13	73600000	73960000
chr13	73960000	74320000
chr13	74320000	74640000
chr13	74640000	74840000
chr13	74840000	75200000
chr13	75200000	75800000
chr13	75880000	76000000
chr13	76080000	76200000
chr13	76200000	76320000
chr13	76320000	76720000
chr13	76720000	80840000
chr13	80840000	81440000
chr13	81440000	81640000
chr13	81640000	81760000
chr13	81760000	85200000
chr13	85200000	85320000
chr13	85480000	89640000
chr13	89640000	90920000
chr13	90920000	91720000
chr13	91880000	92360000
chr13	92360000	92480000
chr13	92560000	92720000
chr13	92720000	93760000
chr13	93760000	94280000
chr13	94360000	94560000
chr13	94560000	94960000
chr13	94960000	95360000
chr13	95360000	95560000
chr13	95560000	95720000
chr13	95720000	95960000
chr13	95960000	96400000
chr13	96400000	96640000
chr13	96640000	97120000
chr13	97200000	97960000
chr13	98040000	98240000
chr13	98320000	98760000
chr13	98840000	99160000
chr13	99160000	99320000
chr13	99320000	100000000
chr13	100000000	100120000
chr13	100200000	100480000
chr13	100480000	100680000
chr13	100840000	103720000
chr13	103800000	104120000
chr13	104120000	104240000
chr13	104240000	104800000
chr13	104800000	104920000
chr13	104920000	105280000
chr13	105360000	106840000
chr13	106920000	107080000
chr13	107080000	108160000
chr13	108160000	108320000
chr13	108320000	109240000
chr13	109240000	109920000
chr13	109920000	110040000
chr13	110040000	110360000
chr13	110360000	111440000
chr13	111440000	111760000
chr13	111760000	112280000
chr13	112280000	112560000
chr13	112640000	112960000
chr13	113040000	113280000
chr13	113280000	113680000
chr13	113680000	114800000
chr13	114800000	115000000
chr13	115080000	115200000
chr13	115200000	116840000
chr13	116840000	117200000
chr13	117200000	118400000
chr13	118400000	119360000
chr13	119360000	119520000
chr13	119640000	119800000
chr13	120000000	120320000
chr14	6880000	7000000
chr14	7800000	7960000
chr14	7960000	8080000
chr14	8080000	8200000
chr14	8200000	8360000
chr14	8440000	12240000
chr14	12320000	12440000
chr14	12440000	12560000
chr14	12560000	13240000
chr14	13320000	13960000
chr14	13960000	14120000
chr14	14200000	14320000
chr14	14320000	14480000
chr14	14480000	14840000
chr14	14920000	16240000
chr14	16240000	16400000
chr14	16400000	17400000
chr14	17400000	18200000
chr14	18280000	19080000
chr14	19160000	19440000
chr14	19680000	20080000
chr14	20080000	20320000
chr14	20480000	20680000
chr14	20760000	21040000
chr14	21120000	21760000
chr14	21760000	21880000
chr14	21880000	24040000
chr14	24040000	24320000
chr14	24480000	24920000
chr14	24920000	25680000
chr14	25680000	25880000
chr14	26440000	26680000
chr14	27080000	27440000
chr14	27600000	29960000
chr14	29960000	30480000
chr14	30560000	30680000
chr14	30680000	30960000
chr14	31200000	31360000
chr14	31360000	31480000
chr14	31480000	31640000
chr14	31640000	31800000
chr14	31800000	32080000
chr14	32080000	32200000
chr14	32200000	32320000
chr14	32480000	32600000
chr14	32600000	33200000
chr14	33200000	33440000
chr14	33520000	33640000
chr14	33640000	33960000
chr14	33960000	34080000
chr14	34080000	34240000
chr14	34240000	34400000
chr14	34400000	34600000
chr14	34600000	34800000
chr14	34800000	36840000
chr14	36840000	37040000
chr14	37040000	37160000
chr14	37160000	40880000
chr14	40880000	41040000
chr14	41040000	41200000
chr14	43920000	44040000
chr14	44760000	44960000
chr14	44960000	45160000
chr14	45400000	45560000
chr14	45560000	45800000
chr14	45800000	46760000
chr14	46840000	47120000
chr14	47120000	47280000
chr14	47280000	47400000
chr14	47400000	47560000
chr14	47560000	47720000
chr14	47720000	48360000
chr14	48360000	48520000
chr14	48520000	49000000
chr14	49240000	50800000
chr14	50800000	50920000
chr14	51080000	51480000
chr14	51760000	51880000
chr14	51880000	52040000
chr14	52520000	52640000
chr14	54000000	54440000
chr14	54520000	54680000
chr14	54680000	54840000
chr14	55000000	55120000
chr14	55120000	55480000
chr14	55560000	55680000
chr14	55760000	55920000
chr14	55920000	56120000
chr14	56200000	56320000
chr14	56560000	56800000
chr14	56960000	57080000
chr14	57080000	57400000
chr14	57640000	57920000
chr14	58000000	59160000
chr14	59400000	59600000
chr14	59600000	60160000
chr14	60320000	60480000
chr14	60480000	60720000
chr14	60800000	61160000
chr14	61320000	61560000
chr14	61640000	62480000
chr14	62480000	62600000
chr14	62840000	62960000
chr14	63040000	63200000
chr14	63360000	63480000
chr14	63560000	63800000
chr14	63880000	64080000
chr14	64080000	64600000
chr14	64600000	64760000
chr14	64760000	65040000
chr14	65040000	65160000
chr14	65160000	65320000
chr14	65400000	65600000
chr14	65600000	65800000
chr14	65800000	66000000
chr14	66000000	66160000
chr14	66160000	66320000
chr14	66320000	66800000
chr14	66800000	67000000
chr14	67000000	67200000
chr14	67200000	67680000
chr14	67680000	67960000
chr14	67960000	68160000
chr14	68160000	68720000
chr14	68720000	69120000
chr14	69120000	69280000
chr14	69680000	69840000
chr14	69840000	70160000
chr14	70160000	70440000
chr14	70520000	70640000
chr14	70640000	70760000
chr14	70760000	72520000
chr14	72600000	73000000
chr14	73080000	73320000
chr14	73320000	73520000
chr14	73520000	74720000
chr14	74720000	75040000
chr14	75040000	75720000
chr14	75720000	75840000
chr14	75840000	76120000
chr14	76120000	76480000
chr14	76480000	77040000
chr14	77040000	78320000
chr14	78640000	79120000
chr14	79120000	79320000
chr14	79480000	79600000
chr14	79600000	80240000
chr14	80240000	80840000
chr14	80840000	84360000
chr14	84360000	86640000
chr14	86640000	87320000
chr14	87320000	87440000
chr14	87440000	89040000
chr14	89040000	90680000
chr14	90680000	93920000
chr14	93920000	95960000
chr14	95960000	96920000
chr14	96920000	99040000
chr14	99120000	99920000
chr14	99920000	101480000
chr14	101480000	101640000
chr14	101640000	101760000
chr14	101760000	101920000
chr14	101920000	103040000
chr14	103120000	103560000
chr14	103640000	105080000
chr14	105160000	105320000
chr14	105320000	105920000
chr14	105920000	106400000
chr14	106400000	109840000
chr14	109840000	110800000
chr14	110800000	114920000
chr14	115000000	116880000
chr14	116880000	118000000
chr14	118160000	118480000
chr14	118560000	118840000
chr14	118920000	119040000
chr14	119040000	120080000
chr14	120080000	120280000
chr14	120280000	120440000
chr14	120680000	120800000
chr14	120800000	120960000
chr14	120960000	121280000
chr14	121280000	121480000
chr14	121560000	121800000
chr14	121880000	122080000
chr14	122160000	122920000
chr14	123000000	124800000
chr15	3160000	3960000
chr15	4040000	4840000
chr15	5160000	6240000
chr15	6240000	6480000
chr15	6800000	7440000
chr15	7440000	8080000
chr15	8080000	8440000
chr15	8440000	8600000
chr15	8600000	9000000
chr15	9160000	10480000
chr15	10480000	10920000
chr15	11000000	11400000
chr15	11400000	12000000
chr15	12000000	12120000
chr15	12120000	12360000
chr15	12360000	12800000
chr15	12800000	12960000
chr15	13040000	14080000
chr15	14080000	19360000
chr15	19360000	21440000
chr15	21520000	24600000
chr15	24680000	25320000
chr15	25400000	25800000
chr15	25800000	26000000
chr15	26000000	27320000
chr15	27320000	27640000
chr15	27720000	27920000
chr15	27920000	28040000
chr15	28040000	28160000
chr15	28160000	31160000
chr15	31320000	31440000
chr15	31440000	31600000
chr15	31600000	32840000
chr15	32920000	33720000
chr15	33840000	33960000
chr15	34040000	34480000
chr15	34960000	35160000
chr15	35400000	35520000
chr15	35600000	35920000
chr15	35920000	36160000
chr15	36160000	36280000
chr15	36280000	36480000
chr15	36560000	36720000
chr15	36720000	37120000
chr15	37120000	37360000
chr15	37360000	37960000
chr15	37960000	38080000
chr15	38080000	38280000
chr15	38280000	38480000
chr15	38480000	38720000
chr15	38880000	39240000
chr15	39240000	40160000
chr15	40160000	41120000
chr15	41120000	41880000
chr15	41960000	42960000
chr15	42960000	43800000
chr15	43800000	44360000
chr15	44440000	44640000
chr15	44720000	49720000
chr15	49720000	51680000
chr15	51680000	51920000
chr15	52000000	52480000
chr15	52480000	53800000
chr15	53800000	55000000
chr15	55080000	55280000
chr15	55280000	55560000
chr15	55560000	57600000
chr15	57600000	58040000
chr15	58120000	58440000
chr15	58440000	58920000
chr15	58920000	59320000
chr15	59400000	59640000
chr15	59640000	59840000
chr15	59840000	61080000
chr15	61080000	63840000
chr15	63920000	64120000
chr15	64120000	64640000
chr15	64640000	66480000
chr15	66640000	66920000
chr15	66920000	67120000
chr15	67120000	68280000
chr15	68360000	72560000
chr15	72560000	73040000
chr15	73040000	73200000
chr15	73280000	73560000
chr15	73560000	73720000
chr15	73720000	74560000
chr15	74560000	74760000
chr15	74760000	74880000
chr15	74880000	75120000
chr15	75120000	75680000
chr15	75680000	75920000
chr15	75920000	76200000
chr15	76200000	76360000
chr15	76360000	76520000
chr15	76520000	76720000
chr15	76720000	76960000
chr15	76960000	77400000
chr15	77720000	77960000
chr15	77960000	78240000
chr15	78240000	78880000
chr15	78880000	79080000
chr15	79160000	79680000
chr15	79760000	79920000
chr15	79920000	80080000
chr15	80080000	80240000
chr15	80240000	80720000
chr15	80720000	80960000
chr15	80960000	81360000
chr15	81440000	81680000
chr15	81680000	81920000
chr15	81920000	82040000
chr15	82040000	82280000
chr15	82520000	82800000
chr15	82800000	83120000
chr15	83200000	83320000
chr15	83320000	83600000
chr15	83600000	84200000
chr15	84200000	84640000
chr15	84640000	84920000
chr15	85080000	85240000
chr15	85240000	85600000
chr15	85600000	85720000
chr15	85720000	85880000
chr15	85880000	86240000
chr15	86240000	88680000
chr15	88760000	89120000
chr15	89120000	89240000
chr15	89240000	89360000
chr15	89440000	89600000
chr15	89600000	90240000
chr15	90240000	90960000
chr15	90960000	91200000
chr15	91200000	92400000
chr15	92400000	93280000
chr15	93280000	93400000
chr15	93480000	94520000
chr15	94520000	94680000
chr15	94680000	95720000
chr15	95720000	96320000
chr15	96320000	96480000
chr15	96480000	97680000
chr15	97680000	97960000
chr15	98040000	98160000
chr15	98160000	98520000
chr15	98520000	98840000
chr15	98840000	99000000
chr15	99000000	99280000
chr15	99280000	99400000
chr15	99400000	99720000
chr15	99800000	100000000
chr15	100000000	100240000
chr15	100320000	100480000
chr15	100480000	100600000
chr15	100680000	101120000
chr15	101200000	101320000
chr15	101320000	101520000
chr15	101520000	101960000
chr15	101960000	102080000
chr15	102080000	102320000
chr15	102320000	102520000
chr15	102520000	102680000
chr15	102760000	102960000
chr15	102960000	103160000
chr15	103160000	103320000
chr15	103720000	103920000
chr16	3520000	3640000
chr16	3640000	3760000
chr16	3760000	3880000
chr16	3880000	4040000
chr16	4040000	4280000
chr16	4280000	4560000
chr16	4640000	4920000
chr16	4920000	5240000
chr16	5320000	6720000
chr16	6720000	8400000
chr16	8400000	8680000
chr16	8680000	8800000
chr16	8880000	10280000
chr16	10280000	10400000
chr16	10400000	10520000
chr16	10520000	10880000
chr16	10880000	11160000
chr16	11400000	11960000
chr16	11960000	12200000
chr16	12360000	13120000
chr16	13120000	13440000
chr16	13440000	13640000
chr16	13640000	13800000
chr16	13880000	14160000
chr16	14160000	14520000
chr16	14680000	15640000
chr16	15640000	15840000
chr16	15840000	16160000
chr16	16160000	16320000
chr16	16320000	16600000
chr16	16600000	16840000
chr16	17080000	17320000
chr16	17400000	17640000
chr16	17640000	17880000
chr16	18040000	18240000
chr16	18320000	18440000
chr16	18440000	18680000
chr16	18680000	18880000
chr16	18960000	20080000
chr16	20160000	20480000
chr16	20480000	20680000
chr16	20760000	21440000
chr16	21440000	21760000
chr16	21760000	22080000
chr16	22080000	22280000
chr16	22280000	22840000
chr16	22840000	23080000
chr16	23080000	23560000
chr16	23560000	23920000
chr16	23920000	25360000
chr16	25360000	25960000
chr16	25960000	27200000
chr16	27200000	27440000
chr16	27440000	29600000
chr16	29680000	30280000
chr16	30360000	30520000
chr16	30520000	31080000
chr16	31080000	31440000
chr16	31440000	31760000
chr16	31840000	31960000
chr16	31960000	32120000
chr16	32120000	32240000
chr16	32240000	32480000
chr16	32480000	32640000
chr16	32640000	33040000
chr16	33280000	33800000
chr16	33800000	34000000
chr16	34000000	34120000
chr16	34120000	34720000
chr16	34720000	35000000
chr16	35080000	35280000
chr16	35360000	35680000
chr16	35680000	35840000
chr16	35840000	35960000
chr16	35960000	36080000
chr16	36320000	36840000
chr16	37080000	37680000
chr16	37680000	37880000
chr16	37960000	38240000
chr16	38320000	38520000
chr16	38600000	38840000
chr16	38840000	39080000
chr16	39080000	42160000
chr16	42160000	42800000
chr16	42800000	43880000
chr16	43880000	44080000
chr16	44240000	44400000
chr16	44480000	44720000
chr16	44720000	44840000
chr16	45000000	45120000
chr16	45200000	45680000
chr16	45680000	46120000
chr16	46120000	48960000
chr16	49040000	49160000
chr16	49160000	49480000
chr16	49480000	49760000
chr16	49840000	50040000
chr16	50200000	50440000
chr16	50520000	50760000
chr16	50760000	52040000
chr16	52040000	52200000
chr16	52200000	52480000
chr16	52480000	55480000
chr16	55480000	55880000
chr16	55960000	56080000
chr16	56160000	57120000
chr16	57200000	57600000
chr16	57600000	57920000
chr16	58000000	58200000
chr16	58440000	58640000
chr16	58880000	59440000
chr16	59440000	59640000
chr16	59640000	62760000
chr16	62760000	62880000
chr16	62880000	64760000
chr16	64760000	64880000
chr16	64880000	65040000
chr16	65120000	65240000
chr16	65320000	65520000
chr16	65600000	66080000
chr16	66080000	71240000
chr16	71240000	72240000
chr16	72240000	75600000
chr16	75600000	77000000
chr16	77080000	78200000
chr16	78200000	78360000
chr16	78440000	78640000
chr16	78640000	84600000
chr16	84600000	84720000
chr16	84720000	84880000
chr16	84880000	85720000
chr16	85720000	87360000
chr16	87520000	87760000
chr16	87760000	90200000
chr16	90280000	90720000
chr16	90800000	90960000
chr16	90960000	91080000
chr16	91080000	91360000
chr16	91360000	91600000
chr16	91680000	91920000
chr16	91920000	92320000
chr16	92320000	92480000
chr16	92480000	93600000
chr16	93600000	93880000
chr16	93880000	94360000
chr16	94440000	94640000
chr16	94720000	95600000
chr16	95600000	96000000
chr16	96080000	96200000
chr16	96200000	97360000
chr16	97440000	97880000
chr16	97960000	98080000
chr17	3080000	3240000
chr17	3240000	3560000
chr17	3560000	4920000
chr17	5000000	5200000
chr17	5200000	5400000
chr17	5400000	5760000
chr17	5760000	5920000
chr17	5920000	6080000
chr17	6080000	6240000
chr17	6400000	6640000
chr17	6720000	6920000
chr17	7120000	7240000
chr17	7520000	7840000
chr17	7840000	7960000
chr17	8120000	8240000
chr17	8240000	8440000
chr17	8440000	12200000
chr17	12200000	12400000
chr17	12400000	12880000
chr17	12880000	13040000
chr17	13040000	13160000
chr17	13160000	13480000
chr17	13640000	13840000
chr17	13840000	13960000
chr17	14040000	14960000
chr17	15040000	15480000
chr17	15560000	15760000
chr17	15760000	17080000
chr17	17160000	17400000
chr17	17400000	17520000
chr17	17520000	17640000
chr17	17640000	17760000
chr17	17760000	17880000
chr17	17880000	21160000
chr17	21240000	21440000
chr17	21440000	21600000
chr17	21840000	22040000
chr17	22040000	22440000
chr17	22440000	23000000
chr17	23200000	23480000
chr17	23720000	23840000
chr17	23840000	24160000
chr17	24160000	24440000
chr17	24440000	24720000
chr17	24720000	24840000
chr17	24920000	25080000
chr17	25080000	25280000
chr17	25280000	25720000
chr17	25720000	25840000
chr17	25840000	26040000
chr17	26120000	26240000
chr17	26240000	26440000
chr17	26440000	26680000
chr17	26680000	26920000
chr17	27000000	27160000
chr17	27160000	27560000
chr17	27640000	27840000
chr17	27840000	28080000
chr17	28080000	28200000
chr17	28200000	28360000
chr17	28360000	28560000
chr17	28560000	28680000
chr17	28760000	28960000
chr17	29040000	29280000
chr17	29360000	29520000
chr17	29600000	29720000
chr17	29720000	29880000
chr17	29880000	30440000
chr17	30440000	30960000
chr17	30960000	31320000
chr17	31320000	31520000
chr17	31520000	31640000
chr17	31640000	32080000
chr17	32080000	32320000
chr17	32320000	32520000
chr17	32520000	33000000
chr17	33240000	33360000
chr17	33440000	33560000
chr17	33720000	33880000
chr17	34040000	34240000
chr17	34240000	34560000
chr17	34560000	34840000
chr17	34840000	35000000
chr17	35000000	35160000
chr17	35320000	35480000
chr17	35480000	35840000
chr17	36000000	36240000
chr17	36320000	36800000
chr17	36800000	37080000
chr17	37080000	40920000
chr17	40920000	42760000
chr17	42760000	43000000
chr17	43000000	43240000
chr17	43240000	43640000
chr17	43720000	43880000
chr17	43880000	44040000
chr17	44120000	45440000
chr17	45440000	45560000
chr17	45560000	45720000
chr17	45720000	46160000
chr17	46160000	46520000
chr17	46520000	46640000
chr17	46720000	46920000
chr17	46920000	47040000
chr17	47040000	47360000
chr17	47360000	47520000
chr17	47840000	48080000
chr17	48080000	50800000
chr17	50800000	51200000
chr17	51200000	53480000
chr17	53480000	53680000
chr17	53680000	54080000
chr17	54080000	54240000
chr17	54240000	55680000
chr17	55680000	55880000
chr17	55960000	56080000
chr17	56080000	56280000
chr17	56280000	56760000
chr17	56760000	57000000
chr17	57000000	57320000
chr17	57320000	58960000
chr17	58960000	62960000
chr17	62960000	63480000
chr17	63480000	64600000
chr17	64600000	65560000
chr17	65560000	65840000
chr17	65840000	66120000
chr17	66200000	66520000
chr17	66520000	69360000
chr17	69360000	70680000
chr17	70680000	71000000
chr17	71000000	71240000
chr17	71240000	71360000
chr17	71520000	71640000
chr17	71640000	72800000
chr17	72800000	74160000
chr17	74160000	74320000
chr17	74400000	74520000
chr17	74520000	74720000
chr17	74800000	75000000
chr17	75000000	75400000
chr17	75400000	75560000
chr17	75560000	78200000
chr17	78200000	78480000
chr17	78480000	78600000
chr17	78600000	78760000
chr17	78760000	78920000
chr17	79000000	79600000
chr17	79680000	79840000
chr17	80000000	80200000
chr17	80280000	80400000
chr17	80560000	81040000
chr17	81040000	83240000
chr17	83240000	83840000
chr17	83840000	84480000
chr17	84960000	85080000
chr17	85080000	86080000
chr17	86160000	86480000
chr17	86480000	86920000
chr17	87000000	87280000
chr17	87280000	87680000
chr17	87680000	87960000
chr17	87960000	88080000
chr17	88080000	88240000
chr17	88240000	88520000
chr17	88520000	88640000
chr17	88640000	90560000
chr17	90560000	93120000
chr17	93120000	94880000
chr18	3240000	3360000
chr18	3440000	4240000
chr18	4240000	4400000
chr18	4400000	4680000
chr18	4680000	4920000
chr18	4920000	5080000
chr18	5080000	6040000
chr18	6040000	6240000
chr18	6400000	6520000
chr18	6520000	7840000
chr18	7920000	9960000
chr18	9960000	10200000
chr18	10280000	10520000
chr18	10520000	10800000
chr18	10800000	11080000
chr18	11320000	11520000
chr18	11520000	11760000
chr18	11760000	12080000
chr18	12240000	12440000
chr18	12440000	12720000
chr18	12720000	12920000
chr18	13000000	14640000
chr18	14800000	16640000
chr18	16640000	16800000
chr18	16800000	19920000
chr18	19920000	20600000
chr18	20600000	20880000
chr18	20880000	21000000
chr18	21000000	21120000
chr18	21120000	21320000
chr18	21320000	23680000
chr18	23760000	23920000
chr18	23920000	24040000
chr18	24040000	24280000
chr18	24280000	24600000
chr18	24600000	25160000
chr18	25160000	25560000
chr18	25560000	30280000
chr18	30280000	31560000
chr18	31640000	31800000
chr18	31880000	32080000
chr18	32080000	32280000
chr18	32280000	32440000
chr18	32520000	32680000
chr18	33160000	33800000
chr18	33800000	34080000
chr18	34080000	34280000
chr18	34440000	34640000
chr18	34640000	34760000
chr18	34840000	34960000
chr18	34960000	35560000
chr18	35640000	35760000
chr18	35920000	36200000
chr18	36200000	36320000
chr18	36320000	36560000
chr18	36560000	36680000
chr18	36680000	36800000
chr18	36800000	37800000
chr18	37960000	38320000
chr18	38320000	38480000
chr18	38480000	38840000
chr18	38920000	39120000
chr18	39120000	40240000
chr18	40240000	42200000
chr18	42200000	42360000
chr18	42360000	42480000
chr18	42560000	43200000
chr18	43200000	43320000
chr18	43320000	43560000
chr18	43560000	43720000
chr18	43720000	44400000
chr18	44400000	44840000
chr18	44840000	46000000
chr18	46160000	46320000
chr18	46320000	46600000
chr18	46600000	46760000
chr18	46760000	46960000
chr18	46960000	49720000
chr18	49720000	49840000
chr18	49840000	49960000
chr18	49960000	50120000
chr18	50120000	52680000
chr18	52680000	52920000
chr18	52920000	53720000
chr18	53720000	53960000
chr18	53960000	56360000
chr18	56360000	56600000
chr18	56600000	56720000
chr18	56720000	57120000
chr18	57120000	57360000
chr18	57360000	57960000
chr18	57960000	60480000
chr18	60560000	60760000
chr18	60760000	61160000
chr18	61160000	61320000
chr18	61320000	61520000
chr18	61520000	61720000
chr18	61800000	61920000
chr18	61920000	62240000
chr18	62240000	62680000
chr18	62680000	63000000
chr18	63000000	63680000
chr18	63760000	64520000
chr18	64520000	65000000
chr18	65000000	65280000
chr18	65280000	65480000
chr18	65480000	65760000
chr18	65760000	65920000
chr18	65920000	66080000
chr18	66080000	66200000
chr18	66200000	66520000
chr18	66520000	66640000
chr18	66720000	67040000
chr18	67440000	67640000
chr18	67640000	67800000
chr18	67880000	68240000
chr18	68320000	69880000
chr18	69880000	70200000
chr18	70200000	70440000
chr18	70520000	70640000
chr18	70640000	73640000
chr18	73640000	73880000
chr18	73880000	74200000
chr18	74200000	74800000
chr18	74800000	75000000
chr18	75000000	75760000
chr18	75760000	76200000
chr18	76200000	76360000
chr18	76520000	77640000
chr18	78120000	80120000
chr18	80280000	80440000
chr18	80440000	80760000
chr18	80760000	80920000
chr18	80920000	81080000
chr18	81080000	82040000
chr18	82040000	82160000
chr18	82240000	82440000
chr18	82440000	82600000
chr18	82600000	82720000
chr18	82720000	83000000
chr18	83000000	84600000
chr18	84680000	84800000
chr18	84800000	84920000
chr18	85080000	86520000
chr18	86520000	88760000
chr18	88760000	89000000
chr18	89000000	90600000
chr19	3280000	3480000
chr19	3480000	3600000
chr19	3600000	3720000
chr19	3720000	4000000
chr19	4000000	4320000
chr19	4320000	4440000
chr19	4440000	5000000
chr19	5160000	5280000
chr19	5360000	5480000
chr19	5480000	5680000
chr19	5680000	5800000
chr19	5880000	6120000
chr19	6120000	6240000
chr19	6240000	6360000
chr19	6360000	6680000
chr19	6800000	6920000
chr19	6920000	7040000
chr19	7040000	7240000
chr19	7240000	7440000
chr19	7600000	8560000
chr19	8560000	8720000
chr19	8720000	8840000
chr19	8840000	9160000
chr19	9600000	9760000
chr19	10000000	10240000
chr19	10240000	10520000
chr19	10520000	10640000
[truncated: 2,358 more rows]
