# Supplementary material for: Epithelial Cells in 2D and 3D Cultures Exhibit Large Differences in Higher-order Genomic Interactions
Source: Genomics Proteomics Bioinformatics. 2021 Feb 23;20(1):101–9. doi: 10.1016/j.gpb.2020.06.017 (PMC9510857; doi:10.1016/j.gpb.2020.06.017)
Supplement: Supplementary Table S4 — DAVID GO terms and genes associated with “metabolic” functions of 3D up-regulated genes [file mmc4.xlsx]

## Sheet: DAVID GO terms
Table S4 DAVID GO terms and genes associated with “metabolic” functions of 3D up-regulated genes
Note: DAVID GO terms of 3D up-regulated genes (P < 0.05, Fold change > 2).
Category	Term	Count	%	PValue	Genes	List Total	Pop Hits	Pop Total	Fold Enrichment	Bonferroni	Benjamini	FDR
UP_KEYWORDS	Glycoprotein	181	33.7058	3.63729e-24	ENSMUSG00000029816, ENSMUSG00000037053, ENSMUSG00000032649, ENSMUSG00000046070, ENSMUSG00000027656, ENSMUSG00000026390, ENSMUSG00000101605, ENSMUSG00000035373, ENSMUSG00000054134, ENSMUSG00000026432, ENSMUSG00000031645, ENSMUSG00000050395, ENSMUSG00000029811, ENSMUSG00000090124, ENSMUSG00000029373, ENSMUSG00000024770, ENSMUSG00000031451, ENSMUSG00000028373, ENSMUSG00000038591, ENSMUSG00000027399,…	516	3815	22680	2.08534	1.12392e-21	1.12392e-21	4.88243e-21
UP_SEQ_FEATURE	glycosylation site:N-linked (GlcNAc...)	172	32.0298	1.24362e-23	ENSMUSG00000029816, ENSMUSG00000037053, ENSMUSG00000032649, ENSMUSG00000046070, ENSMUSG00000027656, ENSMUSG00000026390, ENSMUSG00000035373, ENSMUSG00000054134, ENSMUSG00000026432, ENSMUSG00000031645, ENSMUSG00000050395, ENSMUSG00000029811, ENSMUSG00000090124, ENSMUSG00000089837, ENSMUSG00000024770, ENSMUSG00000031451, ENSMUSG00000028373, ENSMUSG00000038591, ENSMUSG00000027399, ENSMUSG00000069823,…	421	3563	18012	2.06534	2.06067e-20	2.06067e-20	2.09119e-20
UP_SEQ_FEATURE	signal peptide	150	27.933	9.0325e-20	ENSMUSG00000029909, ENSMUSG00000029380, ENSMUSG00000029816, ENSMUSG00000037053, ENSMUSG00000032649, ENSMUSG00000032978, ENSMUSG00000046070, ENSMUSG00000027656, ENSMUSG00000035373, ENSMUSG00000054134, ENSMUSG00000031645, ENSMUSG00000029375, ENSMUSG00000029811, ENSMUSG00000090124, ENSMUSG00000029373, ENSMUSG00000024770, ENSMUSG00000029371, ENSMUSG00000025075, ENSMUSG00000031451, ENSMUSG00000028373,…	421	3124	18012	2.05428	1.49669e-16	7.48343e-17	1.51885e-16
UP_KEYWORDS	Secreted	101	18.8082	2.41766e-19	ENSMUSG00000029380, ENSMUSG00000029909, ENSMUSG00000037053, ENSMUSG00000032978, ENSMUSG00000046070, ENSMUSG00000066108, ENSMUSG00000027656, ENSMUSG00000035373, ENSMUSG00000031645, ENSMUSG00000029375, ENSMUSG00000029811, ENSMUSG00000029373, ENSMUSG00000024770, ENSMUSG00000029371, ENSMUSG00000025075, ENSMUSG00000031451, ENSMUSG00000038591, ENSMUSG00000027399, ENSMUSG00000064246, ENSMUSG00000002992,…	516	1685	22680	2.6346	7.47057e-17	3.73528e-17	3.24528e-16
KEGG_PATHWAY	mmu00980:Metabolism of xenobiotics by cytochrome P450	18	3.35196	3.76593e-13	ENSMUSG00000032315, ENSMUSG00000070704, ENSMUSG00000089960, ENSMUSG00000025934, ENSMUSG00000035811, ENSMUSG00000054630, ENSMUSG00000090171, ENSMUSG00000019102, ENSMUSG00000032348, ENSMUSG00000090165, ENSMUSG00000001663, ENSMUSG00000004035, ENSMUSG00000090175, ENSMUSG00000074207, ENSMUSG00000054545, ENSMUSG00000090145, ENSMUSG00000090124, ENSMUSG00000032310	205	64	7691	10.5517	7.64473e-11	7.64473e-11	4.73166e-10
UP_KEYWORDS	Signal	180	33.5196	2.19508e-15	ENSMUSG00000029909, ENSMUSG00000029380, ENSMUSG00000029816, ENSMUSG00000037053, ENSMUSG00000032649, ENSMUSG00000103144, ENSMUSG00000035811, ENSMUSG00000032978, ENSMUSG00000066108, ENSMUSG00000046070, ENSMUSG00000016283, ENSMUSG00000027656, ENSMUSG00000101605, ENSMUSG00000035373, ENSMUSG00000054134, ENSMUSG00000031645, ENSMUSG00000029811, ENSMUSG00000029375, ENSMUSG00000090124, ENSMUSG00000029373,…	516	4543	22680	1.7415	6.86118e-13	2.28706e-13	2.9754e-12
UP_KEYWORDS	Disulfide bond	137	25.5121	1.36988e-14	ENSMUSG00000029909, ENSMUSG00000029380, ENSMUSG00000037053, ENSMUSG00000032978, ENSMUSG00000066108, ENSMUSG00000016283, ENSMUSG00000026390, ENSMUSG00000035373, ENSMUSG00000054134, ENSMUSG00000026432, ENSMUSG00000031645, ENSMUSG00000050395, ENSMUSG00000029375, ENSMUSG00000029811, ENSMUSG00000029373, ENSMUSG00000024770, ENSMUSG00000029371, ENSMUSG00000025075, ENSMUSG00000031451, ENSMUSG00000028373,…	516	3124	22680	1.92754	4.21962e-12	1.05493e-12	1.83298e-11
UP_SEQ_FEATURE	disulfide bond	116	21.6015	2.04507e-13	ENSMUSG00000029909, ENSMUSG00000029380, ENSMUSG00000037053, ENSMUSG00000032978, ENSMUSG00000026390, ENSMUSG00000035373, ENSMUSG00000054134, ENSMUSG00000026432, ENSMUSG00000031645, ENSMUSG00000050395, ENSMUSG00000029375, ENSMUSG00000029373, ENSMUSG00000024770, ENSMUSG00000029371, ENSMUSG00000025075, ENSMUSG00000031451, ENSMUSG00000028373, ENSMUSG00000038591, ENSMUSG00000069823, ENSMUSG00000064246,…	421	2510	18012	1.97726	3.38862e-10	1.12954e-10	3.4388e-10
KEGG_PATHWAY	mmu00982:Drug metabolism - cytochrome P450	18	3.35196	6.55672e-13	ENSMUSG00000070704, ENSMUSG00000089960, ENSMUSG00000025934, ENSMUSG00000035811, ENSMUSG00000054630, ENSMUSG00000040181, ENSMUSG00000090171, ENSMUSG00000019102, ENSMUSG00000032348, ENSMUSG00000090165, ENSMUSG00000001663, ENSMUSG00000004035, ENSMUSG00000090175, ENSMUSG00000074207, ENSMUSG00000054545, ENSMUSG00000090145, ENSMUSG00000090124, ENSMUSG00000032310	205	66	7691	10.2319	1.33107e-10	6.65533e-11	8.23852e-10
KEGG_PATHWAY	mmu05204:Chemical carcinogenesis	20	3.72439	2.02475e-12	ENSMUSG00000032315, ENSMUSG00000070704, ENSMUSG00000089960, ENSMUSG00000025934, ENSMUSG00000035811, ENSMUSG00000054630, ENSMUSG00000090171, ENSMUSG00000019102, ENSMUSG00000030711, ENSMUSG00000032348, ENSMUSG00000090165, ENSMUSG00000001663, ENSMUSG00000004035, ENSMUSG00000090175, ENSMUSG00000074207, ENSMUSG00000054545, ENSMUSG00000090145, ENSMUSG00000060613, ENSMUSG00000090124, ENSMUSG00000032310	205	92	7691	8.15589	4.11017e-10	1.37006e-10	2.54395e-09
KEGG_PATHWAY	mmu00830:Retinol metabolism	17	3.16574	1.06977e-09	ENSMUSG00000032315, ENSMUSG00000070704, ENSMUSG00000089960, ENSMUSG00000035811, ENSMUSG00000054630, ENSMUSG00000066026, ENSMUSG00000090171, ENSMUSG00000005547, ENSMUSG00000024747, ENSMUSG00000090165, ENSMUSG00000090175, ENSMUSG00000074207, ENSMUSG00000054545, ENSMUSG00000090145, ENSMUSG00000060613, ENSMUSG00000090124, ENSMUSG00000032310	205	89	7691	7.16618	2.17162e-07	5.42906e-08	1.34411e-06
KEGG_PATHWAY	mmu00140:Steroid hormone biosynthesis	16	2.97952	6.62331e-09	ENSMUSG00000032315, ENSMUSG00000070704, ENSMUSG00000089960, ENSMUSG00000035811, ENSMUSG00000022445, ENSMUSG00000054630, ENSMUSG00000090171, ENSMUSG00000063730, ENSMUSG00000090165, ENSMUSG00000090175, ENSMUSG00000054545, ENSMUSG00000090145, ENSMUSG00000090124, ENSMUSG00000021214, ENSMUSG00000060613, ENSMUSG00000032310	205	87	7691	6.89969	1.34453e-06	2.68906e-07	8.32187e-06
KEGG_PATHWAY	mmu00040:Pentose and glucuronate interconversions	11	2.04842	7.52153e-09	ENSMUSG00000070704, ENSMUSG00000090165, ENSMUSG00000089960, ENSMUSG00000090175, ENSMUSG00000035811, ENSMUSG00000054545, ENSMUSG00000054630, ENSMUSG00000090145, ENSMUSG00000090171, ENSMUSG00000090124, ENSMUSG00000052131	205	33	7691	12.5057	1.52687e-06	2.54478e-07	9.45044e-06
KEGG_PATHWAY	mmu00053:Ascorbate and aldarate metabolism	10	1.8622	1.68865e-08	ENSMUSG00000070704, ENSMUSG00000090165, ENSMUSG00000089960, ENSMUSG00000090175, ENSMUSG00000035811, ENSMUSG00000054545, ENSMUSG00000054630, ENSMUSG00000090145, ENSMUSG00000090171, ENSMUSG00000090124	205	27	7691	13.8952	3.42796e-06	4.89709e-07	2.12171e-05
KEGG_PATHWAY	mmu00860:Porphyrin and chlorophyll metabolism	11	2.04842	7.56841e-08	ENSMUSG00000070704, ENSMUSG00000090165, ENSMUSG00000089960, ENSMUSG00000003617, ENSMUSG00000090175, ENSMUSG00000035811, ENSMUSG00000054545, ENSMUSG00000054630, ENSMUSG00000090145, ENSMUSG00000090171, ENSMUSG00000090124	205	41	7691	10.0656	1.53638e-05	1.92048e-06	9.50934e-05
KEGG_PATHWAY	mmu00983:Drug metabolism - other enzymes	11	2.04842	6.84321e-07	ENSMUSG00000070704, ENSMUSG00000090165, ENSMUSG00000089960, ENSMUSG00000090175, ENSMUSG00000035811, ENSMUSG00000054545, ENSMUSG00000054630, ENSMUSG00000090145, ENSMUSG00000090171, ENSMUSG00000024066, ENSMUSG00000090124	205	51	7691	8.09192	0.000138907	1.54351e-05	0.000859812
INTERPRO	IPR002213:UDP-glucuronosyl/UDP-glucosyltransferase	10	1.8622	8.58258e-10	ENSMUSG00000070704, ENSMUSG00000090165, ENSMUSG00000089960, ENSMUSG00000090175, ENSMUSG00000035811, ENSMUSG00000054545, ENSMUSG00000054630, ENSMUSG00000090145, ENSMUSG00000090171, ENSMUSG00000090124	491	22	20594	19.065	7.71574e-07	7.71574e-07	1.33762e-06
KEGG_PATHWAY	mmu04610:Complement and coagulation cascades	12	2.23464	4.41937e-06	ENSMUSG00000026616, ENSMUSG00000021999, ENSMUSG00000001930, ENSMUSG00000015083, ENSMUSG00000024371, ENSMUSG00000090231, ENSMUSG00000055172, ENSMUSG00000071178, ENSMUSG00000031645, ENSMUSG00000038521, ENSMUSG00000027249, ENSMUSG00000024164	205	76	7691	5.92375	0.000896732	8.97094e-05	0.00555258
UP_KEYWORDS	Calcium	49	9.12477	3.04983e-09	ENSMUSG00000103144, ENSMUSG00000047562, ENSMUSG00000021456, ENSMUSG00000061414, ENSMUSG00000054134, ENSMUSG00000102440, ENSMUSG00000029811, ENSMUSG00000031451, ENSMUSG00000022441, ENSMUSG00000038591, ENSMUSG00000028373, ENSMUSG00000051747, ENSMUSG00000027009, ENSMUSG00000006369, ENSMUSG00000020604, ENSMUSG00000027401, ENSMUSG00000053519, ENSMUSG00000038521, ENSMUSG00000027249, ENSMUSG00000021587,…	516	827	22680	2.60426	9.42398e-07	1.8848e-07	4.09386e-06
UP_KEYWORDS	Immunity	32	5.95903	3.52553e-09	ENSMUSG00000026616, ENSMUSG00000042677, ENSMUSG00000027483, ENSMUSG00000026822, ENSMUSG00000067341, ENSMUSG00000032446, ENSMUSG00000022126, ENSMUSG00000026390, ENSMUSG00000051076, ENSMUSG00000061414, ENSMUSG00000029561, ENSMUSG00000041827, ENSMUSG00000031722, ENSMUSG00000024610, ENSMUSG00000034459, ENSMUSG00000021795, ENSMUSG00000049709, ENSMUSG00000024371, ENSMUSG00000070390, ENSMUSG00000042250,…	516	401	22680	3.50751	1.08939e-06	1.81565e-07	4.7324e-06
KEGG_PATHWAY	mmu04640:Hematopoietic cell lineage	10	1.8622	0.000391832	ENSMUSG00000026616, ENSMUSG00000002944, ENSMUSG00000029084, ENSMUSG00000024401, ENSMUSG00000039062, ENSMUSG00000053044, ENSMUSG00000004609, ENSMUSG00000027009, ENSMUSG00000027399, ENSMUSG00000016494	205	85	7691	4.41377	0.0764751	0.00720641	0.491205
KEGG_PATHWAY	mmu04514:Cell adhesion molecules (CAMs)	12	2.23464	0.00378206	ENSMUSG00000051076, ENSMUSG00000000303, ENSMUSG00000000305, ENSMUSG00000026009, ENSMUSG00000039115, ENSMUSG00000020310, ENSMUSG00000025743, ENSMUSG00000053044, ENSMUSG00000027009, ENSMUSG00000016494, ENSMUSG00000016283, ENSMUSG00000047109	205	162	7691	2.77904	0.536623	0.0620899	4.64943
KEGG_PATHWAY	mmu00380:Tryptophan metabolism	6	1.11732	0.0077613	ENSMUSG00000020182, ENSMUSG00000032315, ENSMUSG00000039783, ENSMUSG00000026348, ENSMUSG00000029811, ENSMUSG00000032310	205	47	7691	4.78941	0.794373	0.114558	9.32581
KEGG_PATHWAY	mmu05133:Pertussis	7	1.30354	0.0134254	ENSMUSG00000024371, ENSMUSG00000055172, ENSMUSG00000024401, ENSMUSG00000027399, ENSMUSG00000038521, ENSMUSG00000024164, ENSMUSG00000029371	205	74	7691	3.54891	0.935675	0.177977	15.6188
KEGG_PATHWAY	mmu01100:Metabolic pathways	47	8.75233	0.0141626	ENSMUSG00000024209, ENSMUSG00000070704, ENSMUSG00000035811, ENSMUSG00000063730, ENSMUSG00000021456, ENSMUSG00000075543, ENSMUSG00000042428, ENSMUSG00000026246, ENSMUSG00000024747, ENSMUSG00000090165, ENSMUSG00000024052, ENSMUSG00000054545, ENSMUSG00000090145, ENSMUSG00000039783, ENSMUSG00000029811, ENSMUSG00000026348, ENSMUSG00000072949, ENSMUSG00000090124, ENSMUSG00000060613, ENSMUSG00000052131,…	205	1269	7691	1.38952	0.944732	0.175548	16.4076
KEGG_PATHWAY	mmu00480:Glutathione metabolism	6	1.11732	0.0148536	ENSMUSG00000004035, ENSMUSG00000001663, ENSMUSG00000025934, ENSMUSG00000039062, ENSMUSG00000004344, ENSMUSG00000032348	205	55	7691	4.09277	0.952065	0.172933	17.1409
KEGG_PATHWAY	mmu04621:NOD-like receptor signaling pathway	6	1.11732	0.0171379	ENSMUSG00000029380, ENSMUSG00000058427, ENSMUSG00000070390, ENSMUSG00000035042, ENSMUSG00000069830, ENSMUSG00000024401	205	57	7691	3.94917	0.970078	0.186509	19.5228
UP_SEQ_FEATURE	chain:UDP-glucuronosyltransferase 1-1	7	1.30354	3.01001e-08	ENSMUSG00000090165, ENSMUSG00000089960, ENSMUSG00000090175, ENSMUSG00000054545, ENSMUSG00000090145, ENSMUSG00000090171, ENSMUSG00000090124	421	10	18012	29.9487	4.98747e-05	1.24689e-05	5.06145e-05
UP_SEQ_FEATURE	chain:UDP-glucuronosyltransferase 1-2	7	1.30354	3.01001e-08	ENSMUSG00000090165, ENSMUSG00000089960, ENSMUSG00000090175, ENSMUSG00000054545, ENSMUSG00000090145, ENSMUSG00000090171, ENSMUSG00000090124	421	10	18012	29.9487	4.98747e-05	1.24689e-05	5.06145e-05
UP_SEQ_FEATURE	chain:UDP-glucuronosyltransferase 1-7C	7	1.30354	3.01001e-08	ENSMUSG00000090165, ENSMUSG00000089960, ENSMUSG00000090175, ENSMUSG00000054545, ENSMUSG00000090145, ENSMUSG00000090171, ENSMUSG00000090124	421	10	18012	29.9487	4.98747e-05	1.24689e-05	5.06145e-05
UP_SEQ_FEATURE	chain:UDP-glucuronosyltransferase 1-9	7	1.30354	3.01001e-08	ENSMUSG00000090165, ENSMUSG00000089960, ENSMUSG00000090175, ENSMUSG00000054545, ENSMUSG00000090145, ENSMUSG00000090171, ENSMUSG00000090124	421	10	18012	29.9487	4.98747e-05	1.24689e-05	5.06145e-05
UP_SEQ_FEATURE	chain:UDP-glucuronosyltransferase 1-6	7	1.30354	3.01001e-08	ENSMUSG00000090165, ENSMUSG00000089960, ENSMUSG00000090175, ENSMUSG00000054545, ENSMUSG00000090145, ENSMUSG00000090171, ENSMUSG00000090124	421	10	18012	29.9487	4.98747e-05	1.24689e-05	5.06145e-05
UP_KEYWORDS	Innate immunity	23	4.28305	3.71836e-08	ENSMUSG00000021795, ENSMUSG00000026616, ENSMUSG00000049709, ENSMUSG00000027483, ENSMUSG00000024371, ENSMUSG00000070390, ENSMUSG00000026822, ENSMUSG00000022126, ENSMUSG00000042250, ENSMUSG00000026390, ENSMUSG00000032690, ENSMUSG00000054072, ENSMUSG00000044701, ENSMUSG00000015083, ENSMUSG00000090231, ENSMUSG00000055172, ENSMUSG00000029561, ENSMUSG00000041827, ENSMUSG00000038521, ENSMUSG00000038527,…	516	241	22680	4.19473	1.14897e-05	1.64139e-06	4.99124e-05
KEGG_PATHWAY	mmu04060:Cytokine-cytokine receptor interaction	13	2.42086	0.0272444	ENSMUSG00000029380, ENSMUSG00000024402, ENSMUSG00000024401, ENSMUSG00000027399, ENSMUSG00000060509, ENSMUSG00000058427, ENSMUSG00000035373, ENSMUSG00000035042, ENSMUSG00000050395, ENSMUSG00000026166, ENSMUSG00000029375, ENSMUSG00000029373, ENSMUSG00000029371	205	242	7691	2.01538	0.996329	0.267666	29.3238
UP_SEQ_FEATURE	topological domain:Extracellular	89	16.5736	6.40773e-07	ENSMUSG00000029816, ENSMUSG00000054764, ENSMUSG00000026390, ENSMUSG00000026432, ENSMUSG00000054134, ENSMUSG00000021553, ENSMUSG00000050395, ENSMUSG00000041014, ENSMUSG00000053897, ENSMUSG00000089837, ENSMUSG00000024677, ENSMUSG00000030158, ENSMUSG00000079419, ENSMUSG00000046245, ENSMUSG00000029468, ENSMUSG00000029084, ENSMUSG00000028373, ENSMUSG00000002944, ENSMUSG00000027217, ENSMUSG00000025743,…	421	2256	18012	1.68784	0.0010612	0.00021233	0.00107748
KEGG_PATHWAY	mmu00650:Butanoate metabolism	4	0.744879	0.0336881	ENSMUSG00000027875, ENSMUSG00000047026, ENSMUSG00000033533, ENSMUSG00000070880	205	27	7691	5.55808	0.999048	0.30659	34.9861
KEGG_PATHWAY	mmu05150:Staphylococcus aureus infection	5	0.931099	0.042879	ENSMUSG00000024371, ENSMUSG00000090231, ENSMUSG00000055172, ENSMUSG00000038521, ENSMUSG00000024164	205	50	7691	3.75171	0.999863	0.359066	42.3423
KEGG_PATHWAY	mmu05168:Herpes simplex infection	11	2.04842	0.0497741	ENSMUSG00000046245, ENSMUSG00000035042, ENSMUSG00000024402, ENSMUSG00000024401, ENSMUSG00000024610, ENSMUSG00000047242, ENSMUSG00000016283, ENSMUSG00000066861, ENSMUSG00000034459, ENSMUSG00000024164, ENSMUSG00000032690	205	208	7691	1.98408	0.999968	0.389536	47.3492
UP_SEQ_FEATURE	topological domain:Cytoplasmic	106	19.7393	1.02971e-06	ENSMUSG00000029816, ENSMUSG00000026390, ENSMUSG00000026432, ENSMUSG00000054134, ENSMUSG00000050395, ENSMUSG00000053897, ENSMUSG00000089837, ENSMUSG00000079419, ENSMUSG00000028373, ENSMUSG00000069823, ENSMUSG00000047109, ENSMUSG00000023829, ENSMUSG00000063193, ENSMUSG00000032269, ENSMUSG00000015340, ENSMUSG00000031385, ENSMUSG00000056380, ENSMUSG00000028575, ENSMUSG00000008845, ENSMUSG00000026616,…	421	2880	18012	1.57468	0.00170477	0.00028433	0.00173147
KEGG_PATHWAY	mmu05410:Hypertrophic cardiomyopathy (HCM)	6	1.11732	0.0581777	ENSMUSG00000059741, ENSMUSG00000101605, ENSMUSG00000051747, ENSMUSG00000039115, ENSMUSG00000024401, ENSMUSG00000027009	205	79	7691	2.8494	0.999995	0.424819	52.9096
KEGG_PATHWAY	mmu04080:Neuroactive ligand-receptor interaction	13	2.42086	0.0761573	ENSMUSG00000043017, ENSMUSG00000044933, ENSMUSG00000039579, ENSMUSG00000029468, ENSMUSG00000045875, ENSMUSG00000026432, ENSMUSG00000056380, ENSMUSG00000020090, ENSMUSG00000030406, ENSMUSG00000031616, ENSMUSG00000027249, ENSMUSG00000054764, ENSMUSG00000030898	205	285	7691	1.71131	1	0.50299	63.038
KEGG_PATHWAY	mmu04940:Type I diabetes mellitus	5	0.931099	0.0816506	ENSMUSG00000024402, ENSMUSG00000024401, ENSMUSG00000027399, ENSMUSG00000016283, ENSMUSG00000070880	205	62	7691	3.02557	1	0.513471	65.7064
UP_KEYWORDS	Inflammatory response	16	2.97952	4.25366e-06	ENSMUSG00000029380, ENSMUSG00000042677, ENSMUSG00000070390, ENSMUSG00000022126, ENSMUSG00000027399, ENSMUSG00000064246, ENSMUSG00000044701, ENSMUSG00000058427, ENSMUSG00000035373, ENSMUSG00000035042, ENSMUSG00000027221, ENSMUSG00000026166, ENSMUSG00000008845, ENSMUSG00000029375, ENSMUSG00000024164, ENSMUSG00000029371	516	161	22680	4.36805	0.00131352	0.000164284	0.00570964
KEGG_PATHWAY	mmu05140:Leishmaniasis	5	0.931099	0.0893702	ENSMUSG00000024401, ENSMUSG00000071715, ENSMUSG00000027009, ENSMUSG00000027399, ENSMUSG00000024164	205	64	7691	2.93102	1	0.53242	69.1575
INTERPRO	IPR026774:2'-5'-oligoadenylate synthase	6	1.11732	5.15406e-06	ENSMUSG00000032623, ENSMUSG00000029561, ENSMUSG00000041827, ENSMUSG00000001168, ENSMUSG00000066861, ENSMUSG00000032690	491	12	20594	20.9715	0.00462279	0.00231407	0.00803242
INTERPRO	IPR018952:2'-5'-oligoadenylate synthetase 1, domain 2/C-terminal	6	1.11732	5.15406e-06	ENSMUSG00000032623, ENSMUSG00000029561, ENSMUSG00000041827, ENSMUSG00000001168, ENSMUSG00000066861, ENSMUSG00000032690	491	12	20594	20.9715	0.00462279	0.00231407	0.00803242
UP_KEYWORDS	Ion transport	34	6.33147	5.97432e-06	ENSMUSG00000020331, ENSMUSG00000003617, ENSMUSG00000035165, ENSMUSG00000026822, ENSMUSG00000039672, ENSMUSG00000064329, ENSMUSG00000032548, ENSMUSG00000021336, ENSMUSG00000061414, ENSMUSG00000021335, ENSMUSG00000053897, ENSMUSG00000030237, ENSMUSG00000061171, ENSMUSG00000034112, ENSMUSG00000043029, ENSMUSG00000029468, ENSMUSG00000041633, ENSMUSG00000028427, ENSMUSG00000057182, ENSMUSG00000019935,…	516	619	22680	2.41425	0.00184437	0.000205098	0.00801918
UP_SEQ_FEATURE	transmembrane region	140	26.0708	1.09068e-05	ENSMUSG00000029816, ENSMUSG00000055567, ENSMUSG00000026390, ENSMUSG00000054134, ENSMUSG00000026432, ENSMUSG00000050395, ENSMUSG00000053897, ENSMUSG00000090124, ENSMUSG00000089837, ENSMUSG00000079419, ENSMUSG00000048572, ENSMUSG00000028373, ENSMUSG00000069823, ENSMUSG00000024354, ENSMUSG00000050866, ENSMUSG00000047109, ENSMUSG00000023829, ENSMUSG00000063193, ENSMUSG00000032269, ENSMUSG00000031385,…	421	4312	18012	1.38909	0.0179103	0.00257847	0.0183385
INTERPRO	IPR006116:2-5-oligoadenylate synthetase, N-terminal	6	1.11732	1.25239e-05	ENSMUSG00000032623, ENSMUSG00000029561, ENSMUSG00000041827, ENSMUSG00000001168, ENSMUSG00000066861, ENSMUSG00000032690	491	14	20594	17.9756	0.0111959	0.00374598	0.019517
KEGG_PATHWAY	mmu00010:Glycolysis / Gluconeogenesis	5	0.931099	0.097428	ENSMUSG00000078650, ENSMUSG00000074207, ENSMUSG00000028307, ENSMUSG00000021456, ENSMUSG00000019102	205	66	7691	2.8422	1	0.550825	72.4164
GOTERM_MF_DIRECT	GO:0005509~calcium ion binding	48	8.93855	6.83578e-10	ENSMUSG00000050578, ENSMUSG00000059741, ENSMUSG00000044912, ENSMUSG00000045912, ENSMUSG00000103144, ENSMUSG00000047562, ENSMUSG00000054083, ENSMUSG00000103037, ENSMUSG00000035459, ENSMUSG00000061414, ENSMUSG00000026452, ENSMUSG00000054134, ENSMUSG00000026175, ENSMUSG00000054459, ENSMUSG00000049100, ENSMUSG00000102440, ENSMUSG00000029811, ENSMUSG00000030616, ENSMUSG00000104063, ENSMUSG00000025075,…	437	699	17446	2.74144	4.49111e-07	4.49111e-07	1.02213e-06
UP_SEQ_FEATURE	compositionally biased region:Poly-Val	8	1.48976	2.00489e-05	ENSMUSG00000090165, ENSMUSG00000089960, ENSMUSG00000064262, ENSMUSG00000090175, ENSMUSG00000054545, ENSMUSG00000090145, ENSMUSG00000090171, ENSMUSG00000090124	421	37	18012	9.25056	0.0326755	0.00414405	0.0337076
GOTERM_MF_DIRECT	GO:0015020~glucuronosyltransferase activity	10	1.8622	2.25078e-08	ENSMUSG00000070704, ENSMUSG00000090165, ENSMUSG00000089960, ENSMUSG00000090175, ENSMUSG00000035811, ENSMUSG00000054545, ENSMUSG00000054630, ENSMUSG00000090145, ENSMUSG00000090171, ENSMUSG00000090124	437	29	17446	13.7663	1.47875e-05	7.39377e-06	3.3655e-05
GOTERM_MF_DIRECT	GO:0001730~2'-5'-oligoadenylate synthetase activity	6	1.11732	3.8878e-06	ENSMUSG00000032623, ENSMUSG00000029561, ENSMUSG00000041827, ENSMUSG00000001168, ENSMUSG00000066861, ENSMUSG00000032690	437	11	17446	21.7757	0.00255103	0.000851066	0.00581311
UP_KEYWORDS	Complement pathway	7	1.30354	2.62643e-05	ENSMUSG00000026616, ENSMUSG00000015083, ENSMUSG00000024371, ENSMUSG00000055172, ENSMUSG00000038521, ENSMUSG00000038527, ENSMUSG00000024164	516	27	22680	11.3953	0.00808295	0.00081125	0.0352495
INTERPRO	IPR007237:CD20-like	7	1.30354	3.40489e-05	ENSMUSG00000079419, ENSMUSG00000056290, ENSMUSG00000099398, ENSMUSG00000058470, ENSMUSG00000101389, ENSMUSG00000024677, ENSMUSG00000024675	491	27	20594	10.8741	0.0301467	0.0076234	0.0530528
GOTERM_MF_DIRECT	GO:0008009~chemokine activity	9	1.67598	2.24048e-05	ENSMUSG00000029380, ENSMUSG00000058427, ENSMUSG00000035373, ENSMUSG00000035042, ENSMUSG00000060188, ENSMUSG00000026166, ENSMUSG00000029375, ENSMUSG00000029373, ENSMUSG00000029371	437	48	17446	7.48541	0.0146123	0.00367327	0.0334958
UP_KEYWORDS	HDL	6	1.11732	3.9714e-05	ENSMUSG00000040026, ENSMUSG00000040017, ENSMUSG00000032079, ENSMUSG00000032080, ENSMUSG00000002992, ENSMUSG00000109350	516	18	22680	14.6512	0.0121969	0.001115	0.0532959
GOTERM_MF_DIRECT	GO:0016758~transferase activity, transferring hexosyl groups	7	1.30354	0.000101955	ENSMUSG00000089960, ENSMUSG00000090175, ENSMUSG00000054545, ENSMUSG00000054630, ENSMUSG00000090171, ENSMUSG00000090124, ENSMUSG00000026829	437	31	17446	9.01469	0.0647933	0.0133082	0.152341
GOTERM_MF_DIRECT	GO:0045236~CXCR chemokine receptor binding	5	0.931099	0.000110443	ENSMUSG00000029380, ENSMUSG00000058427, ENSMUSG00000029375, ENSMUSG00000029373, ENSMUSG00000029371	437	11	17446	18.1465	0.069995	0.0120214	0.165014
UP_KEYWORDS	Microsome	13	2.42086	4.89545e-05	ENSMUSG00000032315, ENSMUSG00000089960, ENSMUSG00000022445, ENSMUSG00000054630, ENSMUSG00000040181, ENSMUSG00000090171, ENSMUSG00000005547, ENSMUSG00000032690, ENSMUSG00000090175, ENSMUSG00000054545, ENSMUSG00000090124, ENSMUSG00000060613, ENSMUSG00000032310	516	132	22680	4.32875	0.0150135	0.00125982	0.0656929
GOTERM_MF_DIRECT	GO:0005125~cytokine activity	16	2.97952	0.000328195	ENSMUSG00000039004, ENSMUSG00000029380, ENSMUSG00000029304, ENSMUSG00000024402, ENSMUSG00000024401, ENSMUSG00000027399, ENSMUSG00000002384, ENSMUSG00000044701, ENSMUSG00000058427, ENSMUSG00000035373, ENSMUSG00000035042, ENSMUSG00000050395, ENSMUSG00000026166, ENSMUSG00000029375, ENSMUSG00000029373, ENSMUSG00000029371	437	214	17446	2.98484	0.19399	0.0303387	0.489615
UP_KEYWORDS	Cytokine	16	2.97952	5.62738e-05	ENSMUSG00000039004, ENSMUSG00000029380, ENSMUSG00000029304, ENSMUSG00000024402, ENSMUSG00000024401, ENSMUSG00000027399, ENSMUSG00000002384, ENSMUSG00000044701, ENSMUSG00000058427, ENSMUSG00000035373, ENSMUSG00000035042, ENSMUSG00000050395, ENSMUSG00000026166, ENSMUSG00000029375, ENSMUSG00000029373, ENSMUSG00000029371	516	200	22680	3.51628	0.0172388	0.00133673	0.0755113
UP_KEYWORDS	Cell adhesion	26	4.84171	5.72961e-05	ENSMUSG00000103144, ENSMUSG00000020310, ENSMUSG00000046070, ENSMUSG00000021365, ENSMUSG00000027656, ENSMUSG00000103037, ENSMUSG00000039683, ENSMUSG00000039115, ENSMUSG00000049100, ENSMUSG00000004609, ENSMUSG00000102440, ENSMUSG00000104063, ENSMUSG00000029304, ENSMUSG00000103793, ENSMUSG00000002944, ENSMUSG00000027009, ENSMUSG00000074505, ENSMUSG00000000303, ENSMUSG00000041592, ENSMUSG00000001930,…	516	459	22680	2.48974	0.0175492	0.00126384	0.0768825
INTERPRO	IPR018048:CXC chemokine, conserved site	5	0.931099	5.93277e-05	ENSMUSG00000029380, ENSMUSG00000058427, ENSMUSG00000029375, ENSMUSG00000029373, ENSMUSG00000029371	491	10	20594	20.9715	0.0519397	0.0106107	0.0924236
GOTERM_MF_DIRECT	GO:0008289~lipid binding	17	3.16574	0.00130074	ENSMUSG00000018126, ENSMUSG00000027483, ENSMUSG00000040276, ENSMUSG00000078998, ENSMUSG00000002944, ENSMUSG00000044309, ENSMUSG00000030638, ENSMUSG00000026398, ENSMUSG00000071715, ENSMUSG00000057346, ENSMUSG00000002992, ENSMUSG00000109350, ENSMUSG00000029368, ENSMUSG00000032079, ENSMUSG00000032080, ENSMUSG00000016024, ENSMUSG00000024164	437	270	17446	2.51362	0.574777	0.101378	1.92739
GOTERM_MF_DIRECT	GO:0015293~symporter activity	10	1.8622	0.00198863	ENSMUSG00000021336, ENSMUSG00000021335, ENSMUSG00000023073, ENSMUSG00000020102, ENSMUSG00000009378, ENSMUSG00000019935, ENSMUSG00000024354, ENSMUSG00000021612, ENSMUSG00000028544, ENSMUSG00000030500	437	112	17446	3.56448	0.729594	0.13525	2.93262
INTERPRO	IPR001089:CXC chemokine	5	0.931099	9.1477e-05	ENSMUSG00000029380, ENSMUSG00000058427, ENSMUSG00000029375, ENSMUSG00000029373, ENSMUSG00000029371	491	11	20594	19.065	0.0789506	0.0136134	0.142474
UP_SEQ_FEATURE	active site:Charge relay system	16	2.97952	9.74206e-05	ENSMUSG00000025075, ENSMUSG00000024371, ENSMUSG00000027419, ENSMUSG00000060317, ENSMUSG00000090231, ENSMUSG00000070985, ENSMUSG00000055172, ENSMUSG00000031645, ENSMUSG00000021226, ENSMUSG00000038521, ENSMUSG00000027249, ENSMUSG00000072949, ENSMUSG00000038527, ENSMUSG00000021587, ENSMUSG00000027792, ENSMUSG00000024770	421	205	18012	3.33923	0.149077	0.0177772	0.16369
GOTERM_MF_DIRECT	GO:0004252~serine-type endopeptidase activity	14	2.60708	0.00267437	ENSMUSG00000029909, ENSMUSG00000025075, ENSMUSG00000050578, ENSMUSG00000027419, ENSMUSG00000024371, ENSMUSG00000090231, ENSMUSG00000055172, ENSMUSG00000031722, ENSMUSG00000031645, ENSMUSG00000038521, ENSMUSG00000027249, ENSMUSG00000038527, ENSMUSG00000021587, ENSMUSG00000025355	437	212	17446	2.63637	0.827855	0.161333	3.92513
GOTERM_MF_DIRECT	GO:0008233~peptidase activity	25	4.65549	0.00272621	ENSMUSG00000025075, ENSMUSG00000050578, ENSMUSG00000024371, ENSMUSG00000027419, ENSMUSG00000047562, ENSMUSG00000004552, ENSMUSG00000054083, ENSMUSG00000030107, ENSMUSG00000020183, ENSMUSG00000021999, ENSMUSG00000043705, ENSMUSG00000090231, ENSMUSG00000023914, ENSMUSG00000040605, ENSMUSG00000055172, ENSMUSG00000056900, ENSMUSG00000006538, ENSMUSG00000031645, ENSMUSG00000039062, ENSMUSG00000035606,…	437	516	17446	1.93421	0.833634	0.150453	3.99977
SMART	SM00199:SCY	8	1.48976	0.000111711	ENSMUSG00000029380, ENSMUSG00000058427, ENSMUSG00000035373, ENSMUSG00000035042, ENSMUSG00000026166, ENSMUSG00000029375, ENSMUSG00000029373, ENSMUSG00000029371	244	48	10425	7.1209	0.0192512	0.0192512	0.136735
GOTERM_MF_DIRECT	GO:0042803~protein homodimerization activity	34	6.33147	0.00328814	ENSMUSG00000026616, ENSMUSG00000044912, ENSMUSG00000026822, ENSMUSG00000069135, ENSMUSG00000039672, ENSMUSG00000004552, ENSMUSG00000030711, ENSMUSG00000109350, ENSMUSG00000004035, ENSMUSG00000090165, ENSMUSG00000027868, ENSMUSG00000035042, ENSMUSG00000031722, ENSMUSG00000026432, ENSMUSG00000026175, ENSMUSG00000054545, ENSMUSG00000090145, ENSMUSG00000047797, ENSMUSG00000029811, ENSMUSG00000032080,…	437	798	17446	1.70095	0.88512	0.164999	4.80544
SMART	SM00112:CA	12	2.23464	0.000146335	ENSMUSG00000103037, ENSMUSG00000000303, ENSMUSG00000000305, ENSMUSG00000056632, ENSMUSG00000103793, ENSMUSG00000103144, ENSMUSG00000049100, ENSMUSG00000102440, ENSMUSG00000032452, ENSMUSG00000074505, ENSMUSG00000029108, ENSMUSG00000104063	244	124	10425	4.13472	0.0251427	0.0126514	0.17908
GOTERM_MF_DIRECT	GO:0060230~lipoprotein lipase activator activity	3	0.558659	0.00361616	ENSMUSG00000032079, ENSMUSG00000002992, ENSMUSG00000109350	437	4	17446	29.9416	0.907461	0.167304	5.2728
INTERPRO	IPR001811:Chemokine interleukin-8-like domain	8	1.48976	0.000170453	ENSMUSG00000029380, ENSMUSG00000058427, ENSMUSG00000035373, ENSMUSG00000035042, ENSMUSG00000026166, ENSMUSG00000029375, ENSMUSG00000029373, ENSMUSG00000029371	491	50	20594	6.71088	0.142085	0.021655	0.265325
GOTERM_MF_DIRECT	GO:0016790~thiolester hydrolase activity	4	0.744879	0.00459551	ENSMUSG00000060317, ENSMUSG00000070985, ENSMUSG00000021226, ENSMUSG00000072949	437	14	17446	11.4063	0.951501	0.194392	6.6555
UP_KEYWORDS	EGF-like domain	16	2.97952	0.000199073	ENSMUSG00000031451, ENSMUSG00000025075, ENSMUSG00000028373, ENSMUSG00000020218, ENSMUSG00000074505, ENSMUSG00000006369, ENSMUSG00000079679, ENSMUSG00000035459, ENSMUSG00000023914, ENSMUSG00000055172, ENSMUSG00000054134, ENSMUSG00000035020, ENSMUSG00000038521, ENSMUSG00000041014, ENSMUSG00000000402, ENSMUSG00000024598	516	224	22680	3.13953	0.0596655	0.00409291	0.26689
INTERPRO	IPR002126:Cadherin	12	2.23464	0.000200173	ENSMUSG00000103037, ENSMUSG00000000303, ENSMUSG00000000305, ENSMUSG00000056632, ENSMUSG00000103793, ENSMUSG00000103144, ENSMUSG00000049100, ENSMUSG00000102440, ENSMUSG00000032452, ENSMUSG00000074505, ENSMUSG00000029108, ENSMUSG00000104063	491	125	20594	4.02653	0.164708	0.0222455	0.311519
GOTERM_MF_DIRECT	GO:0003725~double-stranded RNA binding	7	1.30354	0.00802439	ENSMUSG00000032623, ENSMUSG00000029561, ENSMUSG00000041827, ENSMUSG00000001168, ENSMUSG00000037921, ENSMUSG00000066861, ENSMUSG00000032690	437	70	17446	3.99222	0.994975	0.297343	11.3496
UP_KEYWORDS	Acute phase	6	1.11732	0.000215959	ENSMUSG00000040026, ENSMUSG00000040017, ENSMUSG00000071178, ENSMUSG00000031722, ENSMUSG00000008845, ENSMUSG00000027249	516	25	22680	10.5488	0.0645602	0.00416247	0.289498
INTERPRO	IPR015919:Cadherin-like	12	2.23464	0.000230141	ENSMUSG00000103037, ENSMUSG00000000303, ENSMUSG00000000305, ENSMUSG00000056632, ENSMUSG00000103793, ENSMUSG00000103144, ENSMUSG00000049100, ENSMUSG00000102440, ENSMUSG00000032452, ENSMUSG00000074505, ENSMUSG00000029108, ENSMUSG00000104063	491	127	20594	3.96312	0.186916	0.0227289	0.358078
UP_KEYWORDS	Sodium transport	11	2.04842	0.000256622	ENSMUSG00000020331, ENSMUSG00000021336, ENSMUSG00000021335, ENSMUSG00000023073, ENSMUSG00000057182, ENSMUSG00000019935, ENSMUSG00000024354, ENSMUSG00000028544, ENSMUSG00000030500, ENSMUSG00000061171, ENSMUSG00000064329	516	113	22680	4.27866	0.0762432	0.00465422	0.343922
GOTERM_MF_DIRECT	GO:0016004~phospholipase activator activity	3	0.558659	0.00874452	ENSMUSG00000035042, ENSMUSG00000002992, ENSMUSG00000109350	437	6	17446	19.9611	0.996882	0.302778	12.307
GOTERM_MF_DIRECT	GO:0004364~glutathione transferase activity	5	0.931099	0.00887473	ENSMUSG00000004035, ENSMUSG00000001663, ENSMUSG00000029919, ENSMUSG00000025934, ENSMUSG00000032348	437	33	17446	6.04882	0.997139	0.291435	12.4791
GOTERM_MF_DIRECT	GO:0005436~sodium:phosphate symporter activity	3	0.558659	0.012041	ENSMUSG00000021336, ENSMUSG00000021335, ENSMUSG00000036083	437	7	17446	17.1095	0.99965	0.357355	16.5679
GOTERM_MF_DIRECT	GO:0070330~aromatase activity	5	0.931099	0.0120495	ENSMUSG00000032315, ENSMUSG00000022445, ENSMUSG00000060613, ENSMUSG00000005547, ENSMUSG00000032310	437	36	17446	5.54475	0.999652	0.342421	16.5787
UP_KEYWORDS	Sodium	11	2.04842	0.000416762	ENSMUSG00000020331, ENSMUSG00000021336, ENSMUSG00000021335, ENSMUSG00000023073, ENSMUSG00000057182, ENSMUSG00000019935, ENSMUSG00000024354, ENSMUSG00000028544, ENSMUSG00000030500, ENSMUSG00000061171, ENSMUSG00000064329	516	120	22680	4.02907	0.120856	0.00713035	0.557983
INTERPRO	IPR020894:Cadherin conserved site	11	2.04842	0.000425375	ENSMUSG00000103037, ENSMUSG00000000303, ENSMUSG00000000305, ENSMUSG00000056632, ENSMUSG00000103793, ENSMUSG00000103144, ENSMUSG00000049100, ENSMUSG00000102440, ENSMUSG00000074505, ENSMUSG00000029108, ENSMUSG00000104063	491	115	20594	4.01194	0.317841	0.037527	0.660903
GOTERM_MF_DIRECT	GO:0008201~heparin binding	10	1.8622	0.013727	ENSMUSG00000029816, ENSMUSG00000035373, ENSMUSG00000035042, ENSMUSG00000032079, ENSMUSG00000031645, ENSMUSG00000036585, ENSMUSG00000072115, ENSMUSG00000029811, ENSMUSG00000029373, ENSMUSG00000027656	437	151	17446	2.64385	0.999886	0.364953	18.6717
GOTERM_MF_DIRECT	GO:0004745~retinol dehydrogenase activity	4	0.744879	0.0147559	ENSMUSG00000089789, ENSMUSG00000074207, ENSMUSG00000066026, ENSMUSG00000021214	437	21	17446	7.60423	0.999943	0.371921	19.9311
GOTERM_MF_DIRECT	GO:0001530~lipopolysaccharide binding	4	0.744879	0.0147559	ENSMUSG00000021795, ENSMUSG00000029468, ENSMUSG00000016024, ENSMUSG00000023992	437	21	17446	7.60423	0.999943	0.371921	19.9311
GOTERM_MF_DIRECT	GO:0015321~sodium-dependent phosphate transmembrane transporter activity	3	0.558659	0.0157911	ENSMUSG00000021336, ENSMUSG00000021335, ENSMUSG00000036083	437	8	17446	14.9708	0.999971	0.378328	21.1799
UP_KEYWORDS	Glycosyltransferase	15	2.7933	0.000670524	ENSMUSG00000070704, ENSMUSG00000089960, ENSMUSG00000032649, ENSMUSG00000035811, ENSMUSG00000034422, ENSMUSG00000054630, ENSMUSG00000090171, ENSMUSG00000042428, ENSMUSG00000090165, ENSMUSG00000090175, ENSMUSG00000054545, ENSMUSG00000090145, ENSMUSG00000036587, ENSMUSG00000090124, ENSMUSG00000026829	516	225	22680	2.93023	0.187193	0.0108492	0.896321
INTERPRO	IPR006117:2-5-oligoadenylate synthetase, conserved site	4	0.744879	0.000685775	ENSMUSG00000029561, ENSMUSG00000041827, ENSMUSG00000066861, ENSMUSG00000032690	491	8	20594	20.9715	0.46029	0.054523	1.06347
GOTERM_MF_DIRECT	GO:0016491~oxidoreductase activity	25	4.65549	0.0176465	ENSMUSG00000003617, ENSMUSG00000034528, ENSMUSG00000063730, ENSMUSG00000071551, ENSMUSG00000034785, ENSMUSG00000024747, ENSMUSG00000039783, ENSMUSG00000029811, ENSMUSG00000060613, ENSMUSG00000021214, ENSMUSG00000052131, ENSMUSG00000032315, ENSMUSG00000017453, ENSMUSG00000022445, ENSMUSG00000066026, ENSMUSG00000025911, ENSMUSG00000040181, ENSMUSG00000022012, ENSMUSG00000019102, ENSMUSG00000025453,…	437	604	17446	1.65241	0.999992	0.398648	23.3727
UP_KEYWORDS	Transmembrane	193	35.9404	0.000697604	ENSMUSG00000029816, ENSMUSG00000103144, ENSMUSG00000035811, ENSMUSG00000040136, ENSMUSG00000016283, ENSMUSG00000101389, ENSMUSG00000055567, ENSMUSG00000026390, ENSMUSG00000058470, ENSMUSG00000101605, ENSMUSG00000054134, ENSMUSG00000026432, ENSMUSG00000050395, ENSMUSG00000024774, ENSMUSG00000053897, ENSMUSG00000090124, ENSMUSG00000079419, ENSMUSG00000048572, ENSMUSG00000028373, ENSMUSG00000022445,…	516	6955	22680	1.2197	0.19397	0.0107238	0.932364
GOTERM_MF_DIRECT	GO:0005520~insulin-like growth factor binding	4	0.744879	0.0189407	ENSMUSG00000026185, ENSMUSG00000023046, ENSMUSG00000046070, ENSMUSG00000027656	437	23	17446	6.94299	0.999997	0.407541	24.8684
UP_KEYWORDS	Protease	26	4.84171	0.00071075	ENSMUSG00000050578, ENSMUSG00000027419, ENSMUSG00000047562, ENSMUSG00000004552, ENSMUSG00000054083, ENSMUSG00000023914, ENSMUSG00000101605, ENSMUSG00000031645, ENSMUSG00000035606, ENSMUSG00000025075, ENSMUSG00000024371, ENSMUSG00000020183, ENSMUSG00000030107, ENSMUSG00000021999, ENSMUSG00000043705, ENSMUSG00000090231, ENSMUSG00000040605, ENSMUSG00000056900, ENSMUSG00000055172, ENSMUSG00000006538,…	516	542	22680	2.10847	0.19724	0.0104074	0.949856
SMART	SM00179:EGF_CA	11	2.04842	0.00071104	ENSMUSG00000025075, ENSMUSG00000031451, ENSMUSG00000079679, ENSMUSG00000035459, ENSMUSG00000055172, ENSMUSG00000054134, ENSMUSG00000038521, ENSMUSG00000074505, ENSMUSG00000000402, ENSMUSG00000006369, ENSMUSG00000024598	244	126	10425	3.73	0.116412	0.0404156	0.867388
GOTERM_MF_DIRECT	GO:0005215~transporter activity	12	2.23464	0.0207323	ENSMUSG00000032548, ENSMUSG00000026822, ENSMUSG00000006574, ENSMUSG00000041828, ENSMUSG00000028427, ENSMUSG00000024354, ENSMUSG00000024990, ENSMUSG00000021612, ENSMUSG00000028544, ENSMUSG00000004655, ENSMUSG00000030237, ENSMUSG00000023829	437	217	17446	2.20768	0.999999	0.42338	26.8941
GOTERM_MF_DIRECT	GO:0008236~serine-type peptidase activity	10	1.8622	0.0215056	ENSMUSG00000025075, ENSMUSG00000027419, ENSMUSG00000024371, ENSMUSG00000090231, ENSMUSG00000055172, ENSMUSG00000031645, ENSMUSG00000038521, ENSMUSG00000027249, ENSMUSG00000038527, ENSMUSG00000021587	437	163	17446	2.44921	0.999999	0.422681	27.7526
INTERPRO	IPR001881:EGF-like calcium-binding	11	2.04842	0.000872501	ENSMUSG00000025075, ENSMUSG00000031451, ENSMUSG00000079679, ENSMUSG00000035459, ENSMUSG00000055172, ENSMUSG00000054134, ENSMUSG00000038521, ENSMUSG00000074505, ENSMUSG00000000402, ENSMUSG00000006369, ENSMUSG00000024598	491	126	20594	3.66169	0.543753	0.0633011	1.35119
INTERPRO	IPR006703:AIG1	4	0.744879	0.00101052	ENSMUSG00000064262, ENSMUSG00000043505, ENSMUSG00000043931, ENSMUSG00000090019	491	9	20594	18.6413	0.597041	0.0675287	1.56337
INTERPRO	IPR014940:BAAT/Acyl-CoA thioester hydrolase C-terminal	4	0.744879	0.00101052	ENSMUSG00000060317, ENSMUSG00000070985, ENSMUSG00000021226, ENSMUSG00000072949	491	9	20594	18.6413	0.597041	0.0675287	1.56337
INTERPRO	IPR016662:Acyl-CoA thioesterase, long chain	4	0.744879	0.00101052	ENSMUSG00000060317, ENSMUSG00000070985, ENSMUSG00000021226, ENSMUSG00000072949	491	9	20594	18.6413	0.597041	0.0675287	1.56337
INTERPRO	IPR006862:Acyl-CoA thioester hydrolase/bile acid-CoA amino acid N-acetyltransferase	4	0.744879	0.00101052	ENSMUSG00000060317, ENSMUSG00000070985, ENSMUSG00000021226, ENSMUSG00000072949	491	9	20594	18.6413	0.597041	0.0675287	1.56337
GOTERM_MF_DIRECT	GO:0005543~phospholipid binding	7	1.30354	0.022884	ENSMUSG00000044912, ENSMUSG00000018126, ENSMUSG00000040276, ENSMUSG00000035864, ENSMUSG00000026398, ENSMUSG00000032079, ENSMUSG00000072944	437	88	17446	3.17563	1	0.430681	29.2595
GOTERM_MF_DIRECT	GO:0016831~carboxy-lyase activity	4	0.744879	0.0237143	ENSMUSG00000020182, ENSMUSG00000026348, ENSMUSG00000070880, ENSMUSG00000075543	437	25	17446	6.38755	1	0.430584	30.153
UP_KEYWORDS	Transmembrane helix	191	35.568	0.00115824	ENSMUSG00000029816, ENSMUSG00000103144, ENSMUSG00000035811, ENSMUSG00000040136, ENSMUSG00000016283, ENSMUSG00000101389, ENSMUSG00000055567, ENSMUSG00000026390, ENSMUSG00000058470, ENSMUSG00000101605, ENSMUSG00000054134, ENSMUSG00000026432, ENSMUSG00000050395, ENSMUSG00000024774, ENSMUSG00000053897, ENSMUSG00000090124, ENSMUSG00000079419, ENSMUSG00000048572, ENSMUSG00000028373, ENSMUSG00000022445,…	516	6938	22680	1.21002	0.301	0.0161457	1.5436
UP_KEYWORDS	Membrane	232	43.203	0.00121204	ENSMUSG00000103144, ENSMUSG00000035811, ENSMUSG00000016283, ENSMUSG00000026390, ENSMUSG00000026259, ENSMUSG00000058470, ENSMUSG00000050192, ENSMUSG00000101605, ENSMUSG00000054134, ENSMUSG00000024774, ENSMUSG00000031788, ENSMUSG00000053897, ENSMUSG00000024773, ENSMUSG00000048572, ENSMUSG00000030638, ENSMUSG00000079362, ENSMUSG00000024354, ENSMUSG00000050866, ENSMUSG00000047109, ENSMUSG00000063193,…	516	8683	22680	1.17439	0.312537	0.0161613	1.61476
UP_SEQ_FEATURE	metal ion-binding site:Calcium 1; via carbonyl oxygen	6	1.11732	0.00122746	ENSMUSG00000022421, ENSMUSG00000050578, ENSMUSG00000026452, ENSMUSG00000035864, ENSMUSG00000029811, ENSMUSG00000089837	421	35	18012	7.33437	0.86934	0.184142	2.04411
UP_KEYWORDS	Chylomicron	4	0.744879	0.00124009	ENSMUSG00000032079, ENSMUSG00000032080, ENSMUSG00000002992, ENSMUSG00000109350	516	10	22680	17.5814	0.318478	0.0158491	1.65184
GOTERM_MF_DIRECT	GO:0005504~fatty acid binding	4	0.744879	0.0263224	ENSMUSG00000090165, ENSMUSG00000040564, ENSMUSG00000029368, ENSMUSG00000090175	437	26	17446	6.14188	1	0.453559	32.8917
GOTERM_MF_DIRECT	GO:0005544~calcium-dependent phospholipid binding	5	0.931099	0.0294858	ENSMUSG00000044912, ENSMUSG00000045912, ENSMUSG00000026452, ENSMUSG00000035864, ENSMUSG00000030616	437	47	17446	4.24704	1	0.480792	36.0789
UP_KEYWORDS	Chemotaxis	9	1.67598	0.00135055	ENSMUSG00000029380, ENSMUSG00000058427, ENSMUSG00000035373, ENSMUSG00000035042, ENSMUSG00000060188, ENSMUSG00000026166, ENSMUSG00000029375, ENSMUSG00000029373, ENSMUSG00000029371	516	94	22680	4.20831	0.341376	0.0165654	1.79775
GOTERM_MF_DIRECT	GO:0001968~fibronectin binding	4	0.744879	0.0350265	ENSMUSG00000050578, ENSMUSG00000026185, ENSMUSG00000027009, ENSMUSG00000006369	437	29	17446	5.50651	1	0.530294	41.3235
UP_SEQ_FEATURE	domain:Peptidase S1	10	1.8622	0.00140262	ENSMUSG00000029909, ENSMUSG00000025075, ENSMUSG00000024371, ENSMUSG00000090231, ENSMUSG00000055172, ENSMUSG00000031722, ENSMUSG00000031645, ENSMUSG00000038521, ENSMUSG00000027249, ENSMUSG00000038527	421	114	18012	3.75297	0.902293	0.190578	2.33259
GOTERM_MF_DIRECT	GO:0016757~transferase activity, transferring glycosyl groups	11	2.04842	0.0365576	ENSMUSG00000042428, ENSMUSG00000089960, ENSMUSG00000032649, ENSMUSG00000090175, ENSMUSG00000034422, ENSMUSG00000054545, ENSMUSG00000054630, ENSMUSG00000036587, ENSMUSG00000090171, ENSMUSG00000090124, ENSMUSG00000026829	437	208	17446	2.11127	1	0.534497	42.7003
GOTERM_MF_DIRECT	GO:0042802~identical protein binding	24	4.46927	0.0425165	ENSMUSG00000021795, ENSMUSG00000020331, ENSMUSG00000051747, ENSMUSG00000030638, ENSMUSG00000071178, ENSMUSG00000024401, ENSMUSG00000060579, ENSMUSG00000022219, ENSMUSG00000047109, ENSMUSG00000006369, ENSMUSG00000061808, ENSMUSG00000054072, ENSMUSG00000039579, ENSMUSG00000001930, ENSMUSG00000039683, ENSMUSG00000029368, ENSMUSG00000021998, ENSMUSG00000056380, ENSMUSG00000026175, ENSMUSG00000038521,…	437	625	17446	1.53301	1	0.578943	47.7768
UP_KEYWORDS	Transport	64	11.9181	0.00155367	ENSMUSG00000020331, ENSMUSG00000039672, ENSMUSG00000032548, ENSMUSG00000050192, ENSMUSG00000061414, ENSMUSG00000041828, ENSMUSG00000032080, ENSMUSG00000053897, ENSMUSG00000032118, ENSMUSG00000029468, ENSMUSG00000041633, ENSMUSG00000002944, ENSMUSG00000028373, ENSMUSG00000057182, ENSMUSG00000019935, ENSMUSG00000024354, ENSMUSG00000028544, ENSMUSG00000022012, ENSMUSG00000051497, ENSMUSG00000002992,…	516	1901	22680	1.47976	0.3815	0.0183095	2.06553
UP_KEYWORDS	VLDL	4	0.744879	0.00167648	ENSMUSG00000040564, ENSMUSG00000032079, ENSMUSG00000002992, ENSMUSG00000109350	516	11	22680	15.9831	0.404567	0.0190193	2.22709
GOTERM_MF_DIRECT	GO:0008146~sulfotransferase activity	5	0.931099	0.0431398	ENSMUSG00000029273, ENSMUSG00000023122, ENSMUSG00000027221, ENSMUSG00000047712, ENSMUSG00000030711	437	53	17446	3.76624	1	0.573494	48.2828
GOTERM_MF_DIRECT	GO:0036094~small molecule binding	4	0.744879	0.0450284	ENSMUSG00000015083, ENSMUSG00000026822, ENSMUSG00000024990, ENSMUSG00000028356	437	32	17446	4.99027	1	0.578893	49.7883
GOTERM_MF_DIRECT	GO:0051183~vitamin transporter activity	2	0.372439	0.0493596	ENSMUSG00000032327, ENSMUSG00000035540	437	2	17446	39.9222	1	0.602994	53.0878
GOTERM_MF_DIRECT	GO:0005267~potassium channel activity	6	1.11732	0.0498999	ENSMUSG00000020331, ENSMUSG00000035165, ENSMUSG00000040136, ENSMUSG00000053519, ENSMUSG00000004655, ENSMUSG00000039672	437	80	17446	2.99416	1	0.597046	53.4849
GOTERM_MF_DIRECT	GO:0005102~receptor binding	17	3.16574	0.0547797	ENSMUSG00000031451, ENSMUSG00000044933, ENSMUSG00000017453, ENSMUSG00000000125, ENSMUSG00000072115, ENSMUSG00000016283, ENSMUSG00000019787, ENSMUSG00000051076, ENSMUSG00000029671, ENSMUSG00000004035, ENSMUSG00000044701, ENSMUSG00000036585, ENSMUSG00000021226, ENSMUSG00000027249, ENSMUSG00000041014, ENSMUSG00000016024, ENSMUSG00000022353	437	412	17446	1.64728	1	0.622446	56.9319
GOTERM_MF_DIRECT	GO:0042288~MHC class I protein binding	3	0.558659	0.0593599	ENSMUSG00000046245, ENSMUSG00000066684, ENSMUSG00000066682	437	16	17446	7.48541	1	0.643312	59.9491
INTERPRO	IPR018097:EGF-like calcium-binding, conserved site	9	1.67598	0.00220496	ENSMUSG00000031451, ENSMUSG00000079679, ENSMUSG00000055172, ENSMUSG00000054134, ENSMUSG00000038521, ENSMUSG00000074505, ENSMUSG00000000402, ENSMUSG00000006369, ENSMUSG00000024598	491	97	20594	3.89162	0.862543	0.132158	3.38177
UP_SEQ_FEATURE	metal ion-binding site:Calcium 2	7	1.30354	0.00225533	ENSMUSG00000022421, ENSMUSG00000050578, ENSMUSG00000034112, ENSMUSG00000026452, ENSMUSG00000035864, ENSMUSG00000029811, ENSMUSG00000089837	421	58	18012	5.16357	0.976277	0.267854	3.72554
GOTERM_MF_DIRECT	GO:0016829~lyase activity	8	1.48976	0.0601153	ENSMUSG00000020182, ENSMUSG00000022126, ENSMUSG00000000805, ENSMUSG00000026348, ENSMUSG00000028307, ENSMUSG00000042638, ENSMUSG00000070880, ENSMUSG00000075543	437	139	17446	2.29768	1	0.638798	60.4274
PIR_SUPERFAMILY	PIRSF016521:acyl-CoA thioesterase (hydrolase)	4	0.744879	0.00241589	ENSMUSG00000060317, ENSMUSG00000070985, ENSMUSG00000021226, ENSMUSG00000072949	60	9	1807	13.3852	0.11819	0.11819	2.32264
GOTERM_MF_DIRECT	GO:0005507~copper ion binding	5	0.931099	0.0660077	ENSMUSG00000003617, ENSMUSG00000027399, ENSMUSG00000072115, ENSMUSG00000032080, ENSMUSG00000029811	437	61	17446	3.27231	1	0.665212	63.9791
UP_KEYWORDS	Keratinization	5	0.931099	0.00264182	ENSMUSG00000040606, ENSMUSG00000049128, ENSMUSG00000050359, ENSMUSG00000046259, ENSMUSG00000027401	516	26	22680	8.45259	0.558423	0.028771	3.48857
GOTERM_MF_DIRECT	GO:0020037~heme binding	9	1.67598	0.0729821	ENSMUSG00000032315, ENSMUSG00000015340, ENSMUSG00000022445, ENSMUSG00000028356, ENSMUSG00000030895, ENSMUSG00000020889, ENSMUSG00000060613, ENSMUSG00000005547, ENSMUSG00000032310	437	175	17446	2.05314	1	0.694392	67.7981
GOTERM_MF_DIRECT	GO:0018479~benzaldehyde dehydrogenase (NAD+) activity	2	0.372439	0.0731202	ENSMUSG00000024747, ENSMUSG00000019102	437	3	17446	26.6148	1	0.686564	67.8697
GOTERM_MF_DIRECT	GO:0016229~steroid dehydrogenase activity	2	0.372439	0.0731202	ENSMUSG00000089789, ENSMUSG00000033715	437	3	17446	26.6148	1	0.686564	67.8697
UP_SEQ_FEATURE	domain:Albumin 1	3	0.558659	0.00315488	ENSMUSG00000029369, ENSMUSG00000029368, ENSMUSG00000035540	421	4	18012	32.0879	0.994678	0.331529	5.17475
UP_SEQ_FEATURE	domain:Albumin 3	3	0.558659	0.00315488	ENSMUSG00000029369, ENSMUSG00000029368, ENSMUSG00000035540	421	4	18012	32.0879	0.994678	0.331529	5.17475
UP_SEQ_FEATURE	domain:Albumin 2	3	0.558659	0.00315488	ENSMUSG00000029369, ENSMUSG00000029368, ENSMUSG00000035540	421	4	18012	32.0879	0.994678	0.331529	5.17475
GOTERM_MF_DIRECT	GO:0001786~phosphatidylserine binding	4	0.744879	0.0731441	ENSMUSG00000031451, ENSMUSG00000026452, ENSMUSG00000035864, ENSMUSG00000030616	437	39	17446	4.09458	1	0.678314	67.8822
UP_KEYWORDS	Lipid transport	8	1.48976	0.0032099	ENSMUSG00000003341, ENSMUSG00000040564, ENSMUSG00000032079, ENSMUSG00000032080, ENSMUSG00000074336, ENSMUSG00000016024, ENSMUSG00000002992, ENSMUSG00000109350	516	85	22680	4.1368	0.629705	0.033677	4.22386
GOTERM_MF_DIRECT	GO:0004857~enzyme inhibitor activity	4	0.744879	0.0731441	ENSMUSG00000090165, ENSMUSG00000089960, ENSMUSG00000032623, ENSMUSG00000090175	437	39	17446	4.09458	1	0.678314	67.8822
GOTERM_MF_DIRECT	GO:0016787~hydrolase activity	48	8.93855	0.0837556	ENSMUSG00000042677, ENSMUSG00000050578, ENSMUSG00000027419, ENSMUSG00000060579, ENSMUSG00000047562, ENSMUSG00000036278, ENSMUSG00000004552, ENSMUSG00000021456, ENSMUSG00000054083, ENSMUSG00000026246, ENSMUSG00000024052, ENSMUSG00000023914, ENSMUSG00000031645, ENSMUSG00000035606, ENSMUSG00000044667, ENSMUSG00000026348, ENSMUSG00000072949, ENSMUSG00000024770, ENSMUSG00000025075, ENSMUSG00000034112,…	437	1533	17446	1.25001	1	0.721153	72.9623
GOTERM_MF_DIRECT	GO:0016712~oxidoreductase activity, acting on paired donors, with incorporation or reduction of molecular oxygen, reduced flavin or flavoprotein as one donor, and incorporation of one atom of oxygen	4	0.744879	0.087085	ENSMUSG00000032315, ENSMUSG00000022445, ENSMUSG00000005547, ENSMUSG00000032310	437	42	17446	3.80211	1	0.727829	74.3947
GOTERM_MF_DIRECT	GO:0004602~glutathione peroxidase activity	3	0.558659	0.0880992	ENSMUSG00000004035, ENSMUSG00000001663, ENSMUSG00000004344	437	20	17446	5.98833	1	0.724502	74.8167
GOTERM_MF_DIRECT	GO:0005248~voltage-gated sodium channel activity	3	0.558659	0.0880992	ENSMUSG00000020331, ENSMUSG00000057182, ENSMUSG00000064329	437	20	17446	5.98833	1	0.724502	74.8167
GOTERM_MF_DIRECT	GO:0050750~low-density lipoprotein particle receptor binding	3	0.558659	0.0880992	ENSMUSG00000050578, ENSMUSG00000035864, ENSMUSG00000032079	437	20	17446	5.98833	1	0.724502	74.8167
GOTERM_MF_DIRECT	GO:0031210~phosphatidylcholine binding	3	0.558659	0.0880992	ENSMUSG00000032079, ENSMUSG00000032080, ENSMUSG00000028307	437	20	17446	5.98833	1	0.724502	74.8167
GOTERM_MF_DIRECT	GO:0030506~ankyrin binding	3	0.558659	0.0958195	ENSMUSG00000000303, ENSMUSG00000006574, ENSMUSG00000051747	437	21	17446	5.70317	1	0.748092	77.8231
UP_KEYWORDS	Symport	9	1.67598	0.00383999	ENSMUSG00000021336, ENSMUSG00000021335, ENSMUSG00000023073, ENSMUSG00000020102, ENSMUSG00000009378, ENSMUSG00000019935, ENSMUSG00000024354, ENSMUSG00000021612, ENSMUSG00000030500	516	111	22680	3.5638	0.695426	0.0388531	5.03335
INTERPRO	IPR009030:Insulin-like growth factor binding protein, N-terminal	10	1.8622	0.00394962	ENSMUSG00000031451, ENSMUSG00000079679, ENSMUSG00000035459, ENSMUSG00000026185, ENSMUSG00000040412, ENSMUSG00000023046, ENSMUSG00000000402, ENSMUSG00000027656, ENSMUSG00000006369, ENSMUSG00000024598	491	130	20594	3.22638	0.971497	0.211153	5.98141
INTERPRO	IPR002934:Nucleotidyl transferase domain	4	0.744879	0.00400752	ENSMUSG00000029561, ENSMUSG00000001168, ENSMUSG00000066861, ENSMUSG00000032690	491	14	20594	11.9837	0.972948	0.201983	6.06655
UP_KEYWORDS	Sushi	6	1.11732	0.00414076	ENSMUSG00000026616, ENSMUSG00000024371, ENSMUSG00000090231, ENSMUSG00000055172, ENSMUSG00000031722, ENSMUSG00000038521	516	47	22680	5.61108	0.72256	0.0405161	5.41751
UP_SEQ_FEATURE	domain:EGF-like 3	7	1.30354	0.00433366	ENSMUSG00000025075, ENSMUSG00000035459, ENSMUSG00000028373, ENSMUSG00000020218, ENSMUSG00000074505, ENSMUSG00000000402, ENSMUSG00000024598	421	66	18012	4.53768	0.999251	0.401922	7.04275
GOTERM_MF_DIRECT	GO:0016410~N-acyltransferase activity	2	0.372439	0.0962882	ENSMUSG00000060317, ENSMUSG00000070985	437	4	17446	19.9611	1	0.742698	77.9944
UP_KEYWORDS	Cleavage on pair of basic residues	14	2.60708	0.0045901	ENSMUSG00000039004, ENSMUSG00000025075, ENSMUSG00000027419, ENSMUSG00000028356, ENSMUSG00000030666, ENSMUSG00000000303, ENSMUSG00000001930, ENSMUSG00000090231, ENSMUSG00000000305, ENSMUSG00000056632, ENSMUSG00000029368, ENSMUSG00000027249, ENSMUSG00000021587, ENSMUSG00000024164	516	248	22680	2.48125	0.758674	0.0434528	5.98876
GOTERM_MF_DIRECT	GO:0043533~inositol 1,3,4,5 tetrakisphosphate binding	2	0.372439	0.0962882	ENSMUSG00000026452, ENSMUSG00000028373	437	4	17446	19.9611	1	0.742698	77.9944
INTERPRO	IPR000742:Epidermal growth factor-like domain	14	2.60708	0.00461418	ENSMUSG00000025075, ENSMUSG00000031451, ENSMUSG00000079679, ENSMUSG00000035459, ENSMUSG00000023914, ENSMUSG00000055172, ENSMUSG00000054134, ENSMUSG00000020218, ENSMUSG00000035020, ENSMUSG00000041014, ENSMUSG00000074505, ENSMUSG00000000402, ENSMUSG00000006369, ENSMUSG00000024598	491	237	20594	2.47764	0.984357	0.216962	6.95431
UP_SEQ_FEATURE	metal ion-binding site:Calcium 1	6	1.11732	0.00461709	ENSMUSG00000022421, ENSMUSG00000050578, ENSMUSG00000026452, ENSMUSG00000035864, ENSMUSG00000029811, ENSMUSG00000089837	421	47	18012	5.46177	0.999533	0.400234	7.48671
BIOCARTA	m_classicPathway:Classical Complement Pathway	4	0.744879	0.00466733	ENSMUSG00000024371, ENSMUSG00000055172, ENSMUSG00000038521, ENSMUSG00000024164	40	12	1289	10.7417	0.292623	0.292623	4.77863
UP_SEQ_FEATURE	domain:GST N-terminal	5	0.931099	0.00494204	ENSMUSG00000004035, ENSMUSG00000001663, ENSMUSG00000029919, ENSMUSG00000025934, ENSMUSG00000032348	421	30	18012	7.13064	0.999728	0.401351	7.99326
INTERPRO	IPR011701:Major facilitator superfamily	7	1.30354	0.00515741	ENSMUSG00000021336, ENSMUSG00000021335, ENSMUSG00000020102, ENSMUSG00000009378, ENSMUSG00000036083, ENSMUSG00000019935, ENSMUSG00000030500	491	67	20594	4.3821	0.990424	0.227598	7.74258
SMART	SM00103:ALBUMIN	3	0.558659	0.00516547	ENSMUSG00000029369, ENSMUSG00000029368, ENSMUSG00000035540	244	5	10425	25.6352	0.593886	0.201708	6.14594
INTERPRO	IPR020857:Serum albumin, conserved site	3	0.558659	0.00538688	ENSMUSG00000029369, ENSMUSG00000029368, ENSMUSG00000035540	491	5	20594	25.1658	0.992218	0.225528	8.07367
INTERPRO	IPR014760:Serum albumin, N-terminal	3	0.558659	0.00538688	ENSMUSG00000029369, ENSMUSG00000029368, ENSMUSG00000035540	491	5	20594	25.1658	0.992218	0.225528	8.07367
INTERPRO	IPR000264:ALB/AFP/VDB	3	0.558659	0.00538688	ENSMUSG00000029369, ENSMUSG00000029368, ENSMUSG00000035540	491	5	20594	25.1658	0.992218	0.225528	8.07367
GOTERM_MF_DIRECT	GO:0047023~androsterone dehydrogenase activity	2	0.372439	0.0962882	ENSMUSG00000033715, ENSMUSG00000021214	437	4	17446	19.9611	1	0.742698	77.9944
INTERPRO	IPR020471:Aldo/keto reductase subgroup	4	0.744879	0.00595157	ENSMUSG00000033715, ENSMUSG00000071551, ENSMUSG00000021214, ENSMUSG00000052131	491	16	20594	10.4857	0.995329	0.235339	8.88372
INTERPRO	IPR013164:Cadherin, N-terminal	7	1.30354	0.00595473	ENSMUSG00000103037, ENSMUSG00000103793, ENSMUSG00000103144, ENSMUSG00000049100, ENSMUSG00000102440, ENSMUSG00000029108, ENSMUSG00000104063	491	69	20594	4.25508	0.995343	0.225611	8.88824
INTERPRO	IPR004046:Glutathione S-transferase, C-terminal	5	0.931099	0.00598725	ENSMUSG00000004035, ENSMUSG00000001663, ENSMUSG00000029919, ENSMUSG00000025934, ENSMUSG00000032348	491	31	20594	6.765	0.995478	0.217605	8.93468
UP_SEQ_FEATURE	domain:EGF-like 4; calcium-binding	5	0.931099	0.0062522	ENSMUSG00000031451, ENSMUSG00000074505, ENSMUSG00000000402, ENSMUSG00000006369, ENSMUSG00000024598	421	32	18012	6.68498	0.999969	0.457365	10.0092
INTERPRO	IPR018170:Aldo/keto reductase, conserved site	4	0.744879	0.0071007	ENSMUSG00000033715, ENSMUSG00000071551, ENSMUSG00000021214, ENSMUSG00000052131	491	17	20594	9.86893	0.998349	0.243108	10.5116
GOTERM_MF_DIRECT	GO:0008502~melatonin receptor activity	2	0.372439	0.0962882	ENSMUSG00000056380, ENSMUSG00000054764	437	4	17446	19.9611	1	0.742698	77.9944
GOTERM_MF_DIRECT	GO:0070053~thrombospondin receptor activity	2	0.372439	0.0962882	ENSMUSG00000002944, ENSMUSG00000027249	437	4	17446	19.9611	1	0.742698	77.9944
INTERPRO	IPR004045:Glutathione S-transferase, N-terminal	5	0.931099	0.0075015	ENSMUSG00000004035, ENSMUSG00000001663, ENSMUSG00000029919, ENSMUSG00000025934, ENSMUSG00000032348	491	33	20594	6.355	0.998851	0.245766	11.0729
INTERPRO	IPR013032:EGF-like, conserved site	12	2.23464	0.00774139	ENSMUSG00000025075, ENSMUSG00000031451, ENSMUSG00000079679, ENSMUSG00000035459, ENSMUSG00000055172, ENSMUSG00000020218, ENSMUSG00000035020, ENSMUSG00000041014, ENSMUSG00000074505, ENSMUSG00000000402, ENSMUSG00000006369, ENSMUSG00000024598	491	197	20594	2.5549	0.999076	0.243811	11.4073
GOTERM_MF_DIRECT	GO:0004062~aryl sulfotransferase activity	2	0.372439	0.0962882	ENSMUSG00000029273, ENSMUSG00000030711	437	4	17446	19.9611	1	0.742698	77.9944
INTERPRO	IPR020858:Serum albumin-like	3	0.558659	0.00795342	ENSMUSG00000029369, ENSMUSG00000029368, ENSMUSG00000035540	491	6	20594	20.9715	0.999237	0.241266	11.7019
INTERPRO	IPR006053:Tumour necrosis factor alpha/beta/c	3	0.558659	0.00795342	ENSMUSG00000024402, ENSMUSG00000024401, ENSMUSG00000050395	491	6	20594	20.9715	0.999237	0.241266	11.7019
GOTERM_CC_DIRECT	GO:0005576~extracellular region	106	19.7393	6.82289e-19	ENSMUSG00000029909, ENSMUSG00000029380, ENSMUSG00000037053, ENSMUSG00000032978, ENSMUSG00000046070, ENSMUSG00000027656, ENSMUSG00000035373, ENSMUSG00000054134, ENSMUSG00000031645, ENSMUSG00000029375, ENSMUSG00000029811, ENSMUSG00000029373, ENSMUSG00000024770, ENSMUSG00000029371, ENSMUSG00000025075, ENSMUSG00000031451, ENSMUSG00000038591, ENSMUSG00000027399, ENSMUSG00000064246, ENSMUSG00000057346,…	476	1753	19662	2.49773	2.09463e-16	2.09463e-16	9.14951e-16
GOTERM_CC_DIRECT	GO:0005615~extracellular space	83	15.4562	2.1823e-12	ENSMUSG00000029380, ENSMUSG00000037053, ENSMUSG00000040380, ENSMUSG00000027419, ENSMUSG00000027483, ENSMUSG00000066108, ENSMUSG00000027656, ENSMUSG00000002384, ENSMUSG00000035373, ENSMUSG00000035042, ENSMUSG00000054134, ENSMUSG00000031645, ENSMUSG00000050395, ENSMUSG00000032080, ENSMUSG00000029811, ENSMUSG00000029375, ENSMUSG00000041014, ENSMUSG00000029373, ENSMUSG00000029371, ENSMUSG00000031451,…	476	1504	19662	2.27956	6.69952e-10	3.34976e-10	2.9264e-09
GOTERM_CC_DIRECT	GO:0072562~blood microparticle	20	3.72439	5.03733e-10	ENSMUSG00000003617, ENSMUSG00000033533, ENSMUSG00000028356, ENSMUSG00000032554, ENSMUSG00000015083, ENSMUSG00000090231, ENSMUSG00000006574, ENSMUSG00000055172, ENSMUSG00000029369, ENSMUSG00000029368, ENSMUSG00000031722, ENSMUSG00000032079, ENSMUSG00000038521, ENSMUSG00000030895, ENSMUSG00000032080, ENSMUSG00000027249, ENSMUSG00000027792, ENSMUSG00000031980, ENSMUSG00000035540, ENSMUSG00000024164	476	133	19662	6.21154	1.54646e-07	5.15487e-08	6.75507e-07
GOTERM_CC_DIRECT	GO:0005887~integral component of plasma membrane	60	11.1732	1.71244e-08	ENSMUSG00000020331, ENSMUSG00000029816, ENSMUSG00000020226, ENSMUSG00000054764, ENSMUSG00000032548, ENSMUSG00000026432, ENSMUSG00000021553, ENSMUSG00000044667, ENSMUSG00000053897, ENSMUSG00000046245, ENSMUSG00000089960, ENSMUSG00000029468, ENSMUSG00000027217, ENSMUSG00000036083, ENSMUSG00000028544, ENSMUSG00000051497, ENSMUSG00000023829, ENSMUSG00000023073, ENSMUSG00000099917, ENSMUSG00000031385,…	476	1126	19662	2.20107	5.25719e-06	1.3143e-06	2.29639e-05
GOTERM_CC_DIRECT	GO:0070062~extracellular exosome	104	19.3669	7.22064e-07	ENSMUSG00000075402, ENSMUSG00000037053, ENSMUSG00000035811, ENSMUSG00000032978, ENSMUSG00000046070, ENSMUSG00000066108, ENSMUSG00000021456, ENSMUSG00000027656, ENSMUSG00000023122, ENSMUSG00000031645, ENSMUSG00000031788, ENSMUSG00000029811, ENSMUSG00000031451, ENSMUSG00000025934, ENSMUSG00000079362, ENSMUSG00000030638, ENSMUSG00000024354, ENSMUSG00000050866, ENSMUSG00000064246, ENSMUSG00000002992,…	476	2674	19662	1.60654	0.000221649	4.43338e-05	0.000968285
GOTERM_CC_DIRECT	GO:0034361~very-low-density lipoprotein particle	6	1.11732	7.0787e-05	ENSMUSG00000040564, ENSMUSG00000032079, ENSMUSG00000032080, ENSMUSG00000074336, ENSMUSG00000002992, ENSMUSG00000109350	476	19	19662	13.0442	0.0214979	0.00361551	0.0948838
INTERPRO	IPR020846:Major facilitator superfamily domain	10	1.8622	0.00833077	ENSMUSG00000032548, ENSMUSG00000021336, ENSMUSG00000021335, ENSMUSG00000020102, ENSMUSG00000009378, ENSMUSG00000036083, ENSMUSG00000019935, ENSMUSG00000030237, ENSMUSG00000030500, ENSMUSG00000023829	491	146	20594	2.87281	0.999458	0.243116	12.2239
UP_KEYWORDS	Polymorphism	12	2.23464	0.00852318	ENSMUSG00000032556, ENSMUSG00000069830, ENSMUSG00000024401, ENSMUSG00000069135, ENSMUSG00000034422, ENSMUSG00000090272, ENSMUSG00000053044, ENSMUSG00000107478, ENSMUSG00000032080, ENSMUSG00000019102, ENSMUSG00000032348, ENSMUSG00000032310	516	209	22680	2.52365	0.928991	0.0770221	10.8544
UP_SEQ_FEATURE	domain:Sushi 1	5	0.931099	0.00861923	ENSMUSG00000026616, ENSMUSG00000024371, ENSMUSG00000090231, ENSMUSG00000055172, ENSMUSG00000038521	421	35	18012	6.11198	0.999999	0.54927	13.5465
UP_SEQ_FEATURE	domain:Sushi 2	5	0.931099	0.00861923	ENSMUSG00000026616, ENSMUSG00000024371, ENSMUSG00000090231, ENSMUSG00000055172, ENSMUSG00000038521	421	35	18012	6.11198	0.999999	0.54927	13.5465
GOTERM_CC_DIRECT	GO:0034364~high-density lipoprotein particle	6	1.11732	0.000119029	ENSMUSG00000040026, ENSMUSG00000040564, ENSMUSG00000040017, ENSMUSG00000032079, ENSMUSG00000032080, ENSMUSG00000074336	476	21	19662	11.8019	0.0358843	0.00520697	0.1595
GOTERM_CC_DIRECT	GO:0016020~membrane	208	38.7337	0.00016724	ENSMUSG00000103144, ENSMUSG00000026259, ENSMUSG00000026390, ENSMUSG00000050192, ENSMUSG00000054134, ENSMUSG00000031788, ENSMUSG00000053897, ENSMUSG00000024773, ENSMUSG00000048572, ENSMUSG00000079362, ENSMUSG00000030638, ENSMUSG00000034422, ENSMUSG00000024354, ENSMUSG00000050866, ENSMUSG00000047109, ENSMUSG00000063193, ENSMUSG00000039579, ENSMUSG00000032269, ENSMUSG00000031385, ENSMUSG00000056380,…	476	6998	19662	1.22775	0.050051	0.00639782	0.224036
GOTERM_CC_DIRECT	GO:0031526~brush border membrane	8	1.48976	0.00148287	ENSMUSG00000002944, ENSMUSG00000028427, ENSMUSG00000036083, ENSMUSG00000038298, ENSMUSG00000021612, ENSMUSG00000000805, ENSMUSG00000004655, ENSMUSG00000038209	476	70	19662	4.72077	0.365918	0.0493599	1.97033
GOTERM_CC_DIRECT	GO:0009897~external side of plasma membrane	18	3.35196	0.00191971	ENSMUSG00000026616, ENSMUSG00000029468, ENSMUSG00000026009, ENSMUSG00000002944, ENSMUSG00000024401, ENSMUSG00000027009, ENSMUSG00000050241, ENSMUSG00000035459, ENSMUSG00000051076, ENSMUSG00000001930, ENSMUSG00000054134, ENSMUSG00000024610, ENSMUSG00000039062, ENSMUSG00000053044, ENSMUSG00000004609, ENSMUSG00000044667, ENSMUSG00000016494, ENSMUSG00000045287	476	317	19662	2.34549	0.445627	0.0572855	2.5439
INTERPRO	IPR000152:EGF-type aspartate/asparagine hydroxylation site	8	1.48976	0.00892196	ENSMUSG00000031451, ENSMUSG00000055172, ENSMUSG00000054134, ENSMUSG00000038521, ENSMUSG00000074505, ENSMUSG00000000402, ENSMUSG00000006369, ENSMUSG00000024598	491	98	20594	3.42392	0.999683	0.250047	13.0359
GOTERM_CC_DIRECT	GO:0005783~endoplasmic reticulum	49	9.12477	0.00318348	ENSMUSG00000042677, ENSMUSG00000040380, ENSMUSG00000030546, ENSMUSG00000032649, ENSMUSG00000040564, ENSMUSG00000071178, ENSMUSG00000063730, ENSMUSG00000021364, ENSMUSG00000090019, ENSMUSG00000042638, ENSMUSG00000034785, ENSMUSG00000090165, ENSMUSG00000024052, ENSMUSG00000050192, ENSMUSG00000030278, ENSMUSG00000031722, ENSMUSG00000024610, ENSMUSG00000054545, ENSMUSG00000090145, ENSMUSG00000047797,…	476	1323	19662	1.52988	0.624271	0.085145	4.18573
UP_KEYWORDS	Zymogen	12	2.23464	0.00975093	ENSMUSG00000021999, ENSMUSG00000050578, ENSMUSG00000027419, ENSMUSG00000090231, ENSMUSG00000023914, ENSMUSG00000040605, ENSMUSG00000047562, ENSMUSG00000027401, ENSMUSG00000027249, ENSMUSG00000004552, ENSMUSG00000021587, ENSMUSG00000025355	516	213	22680	2.47625	0.951579	0.0852035	12.3248
INTERPRO	IPR018486:Hemopexin, conserved site	4	0.744879	0.00976885	ENSMUSG00000050578, ENSMUSG00000047562, ENSMUSG00000030895, ENSMUSG00000025355	491	19	20594	8.8301	0.999853	0.262378	14.1869
SMART	SM00181:EGF	11	2.04842	0.00983145	ENSMUSG00000025075, ENSMUSG00000031451, ENSMUSG00000079679, ENSMUSG00000035459, ENSMUSG00000055172, ENSMUSG00000054134, ENSMUSG00000020218, ENSMUSG00000074505, ENSMUSG00000000402, ENSMUSG00000006369, ENSMUSG00000024598	244	181	10425	2.59657	0.820779	0.290949	11.3974
UP_SEQ_FEATURE	metal ion-binding site:Calcium 2; via carbonyl oxygen	5	0.931099	0.0104837	ENSMUSG00000050578, ENSMUSG00000034112, ENSMUSG00000026452, ENSMUSG00000035864, ENSMUSG00000029811	421	37	18012	5.7816	1	0.601128	16.2403
INTERPRO	IPR000436:Sushi/SCR/CCP	6	1.11732	0.0105405	ENSMUSG00000026616, ENSMUSG00000024371, ENSMUSG00000090231, ENSMUSG00000055172, ENSMUSG00000031722, ENSMUSG00000038521	491	56	20594	4.49389	0.999927	0.272062	15.2232
GOTERM_CC_DIRECT	GO:0042627~chylomicron	4	0.744879	0.00334499	ENSMUSG00000032079, ENSMUSG00000032080, ENSMUSG00000002992, ENSMUSG00000109350	476	13	19662	12.7098	0.642505	0.0821483	4.39371
UP_KEYWORDS	Pyrrolidone carboxylic acid	6	1.11732	0.0108354	ENSMUSG00000037053, ENSMUSG00000015083, ENSMUSG00000026822, ENSMUSG00000035373, ENSMUSG00000072115, ENSMUSG00000021876	516	59	22680	4.46985	0.965486	0.0917021	13.6049
INTERPRO	IPR001395:Aldo/keto reductase	4	0.744879	0.0112928	ENSMUSG00000033715, ENSMUSG00000071551, ENSMUSG00000021214, ENSMUSG00000052131	491	20	20594	8.38859	0.999963	0.280613	16.2222
GOTERM_CC_DIRECT	GO:0009986~cell surface	26	4.84171	0.0106222	ENSMUSG00000002944, ENSMUSG00000029084, ENSMUSG00000024401, ENSMUSG00000025743, ENSMUSG00000027399, ENSMUSG00000027009, ENSMUSG00000028356, ENSMUSG00000050241, ENSMUSG00000000805, ENSMUSG00000039672, ENSMUSG00000016283, ENSMUSG00000032554, ENSMUSG00000027656, ENSMUSG00000020183, ENSMUSG00000000303, ENSMUSG00000040605, ENSMUSG00000006574, ENSMUSG00000031385, ENSMUSG00000074679, ENSMUSG00000024610,…	476	629	19662	1.70743	0.962314	0.222903	13.3425
GOTERM_CC_DIRECT	GO:0020005~symbiont-containing vacuole membrane	3	0.558659	0.0148073	ENSMUSG00000104713, ENSMUSG00000079362, ENSMUSG00000004655, ENSMUSG00000054072	476	8	19662	15.49	0.989743	0.279011	18.1311
UP_KEYWORDS	Decarboxylase	4	0.744879	0.0114199	ENSMUSG00000020182, ENSMUSG00000026348, ENSMUSG00000070880, ENSMUSG00000075543	516	21	22680	8.37209	0.971248	0.0938811	14.2877
GOTERM_CC_DIRECT	GO:0030016~myofibril	5	0.931099	0.0154722	ENSMUSG00000060180, ENSMUSG00000026246, ENSMUSG00000051747, ENSMUSG00000033196, ENSMUSG00000055775	476	40	19662	5.16334	0.991663	0.273227	18.869
UP_KEYWORDS	Oxidoreductase	25	4.65549	0.0116095	ENSMUSG00000003617, ENSMUSG00000034528, ENSMUSG00000063730, ENSMUSG00000034785, ENSMUSG00000024747, ENSMUSG00000039783, ENSMUSG00000029811, ENSMUSG00000060613, ENSMUSG00000021214, ENSMUSG00000052131, ENSMUSG00000032315, ENSMUSG00000017453, ENSMUSG00000022445, ENSMUSG00000066026, ENSMUSG00000025911, ENSMUSG00000040181, ENSMUSG00000022012, ENSMUSG00000019102, ENSMUSG00000005547, ENSMUSG00000025453,…	516	639	22680	1.71962	0.972902	0.0929175	14.5081
SMART	SM00020:Tryp_SPc	10	1.8622	0.0116363	ENSMUSG00000029909, ENSMUSG00000025075, ENSMUSG00000024371, ENSMUSG00000090231, ENSMUSG00000055172, ENSMUSG00000031722, ENSMUSG00000031645, ENSMUSG00000038521, ENSMUSG00000027249, ENSMUSG00000038527	244	158	10425	2.70414	0.869528	0.287826	13.3553
GOTERM_CC_DIRECT	GO:0009925~basal plasma membrane	5	0.931099	0.0182519	ENSMUSG00000039115, ENSMUSG00000024354, ENSMUSG00000004655, ENSMUSG00000016494, ENSMUSG00000032554	476	42	19662	4.91747	0.9965	0.297735	21.8875
GOTERM_CC_DIRECT	GO:0005811~lipid particle	6	1.11732	0.0215721	ENSMUSG00000034528, ENSMUSG00000030546, ENSMUSG00000030278, ENSMUSG00000022219, ENSMUSG00000043931, ENSMUSG00000024773	476	66	19662	3.75516	0.998763	0.325531	25.3566
GOTERM_CC_DIRECT	GO:0016021~integral component of membrane	188	35.0093	0.024498	ENSMUSG00000029816, ENSMUSG00000103144, ENSMUSG00000035811, ENSMUSG00000016283, ENSMUSG00000101389, ENSMUSG00000055567, ENSMUSG00000026390, ENSMUSG00000058470, ENSMUSG00000101605, ENSMUSG00000054134, ENSMUSG00000026432, ENSMUSG00000050395, ENSMUSG00000024774, ENSMUSG00000053897, ENSMUSG00000090124, ENSMUSG00000079419, ENSMUSG00000048572, ENSMUSG00000028373, ENSMUSG00000022445, ENSMUSG00000024354,…	476	6878	19662	1.12906	0.999507	0.344941	28.295
UP_SEQ_FEATURE	domain:Hemopexin-like 4	4	0.744879	0.0122543	ENSMUSG00000050578, ENSMUSG00000047562, ENSMUSG00000030895, ENSMUSG00000025355	421	21	18012	8.1493	1	0.639961	18.7252
UP_SEQ_FEATURE	domain:Hemopexin-like 3	4	0.744879	0.0122543	ENSMUSG00000050578, ENSMUSG00000047562, ENSMUSG00000030895, ENSMUSG00000025355	421	21	18012	8.1493	1	0.639961	18.7252
INTERPRO	IPR023210:NADP-dependent oxidoreductase domain	4	0.744879	0.0129461	ENSMUSG00000033715, ENSMUSG00000071551, ENSMUSG00000021214, ENSMUSG00000052131	491	21	20594	7.98914	0.999992	0.306551	18.3791
GOTERM_CC_DIRECT	GO:0043231~intracellular membrane-bounded organelle	28	5.21415	0.0263683	ENSMUSG00000070704, ENSMUSG00000035811, ENSMUSG00000046070, ENSMUSG00000066108, ENSMUSG00000050192, ENSMUSG00000026452, ENSMUSG00000054545, ENSMUSG00000090145, ENSMUSG00000060613, ENSMUSG00000090124, ENSMUSG00000023992, ENSMUSG00000032315, ENSMUSG00000089960, ENSMUSG00000029084, ENSMUSG00000002944, ENSMUSG00000022445, ENSMUSG00000054630, ENSMUSG00000028356, ENSMUSG00000040181, ENSMUSG00000090171,…	476	751	19662	1.54006	0.999726	0.350644	30.1168
PIR_SUPERFAMILY	PIRSF000097:aldo-keto reductase	4	0.744879	0.0136821	ENSMUSG00000033715, ENSMUSG00000071551, ENSMUSG00000021214, ENSMUSG00000052131	60	16	1807	7.52917	0.511484	0.301061	12.5277
GOTERM_CC_DIRECT	GO:0031090~organelle membrane	7	1.30354	0.0263901	ENSMUSG00000032315, ENSMUSG00000022445, ENSMUSG00000040181, ENSMUSG00000053897, ENSMUSG00000060613, ENSMUSG00000005547, ENSMUSG00000032310	476	94	19662	3.07603	0.999728	0.336701	30.1378
UP_SEQ_FEATURE	topological domain:Vesicular	5	0.931099	0.0137383	ENSMUSG00000026452, ENSMUSG00000035864, ENSMUSG00000019935, ENSMUSG00000028575, ENSMUSG00000030500	421	40	18012	5.34798	1	0.664297	20.7542
UP_SEQ_FEATURE	domain:Fibronectin type-III 13	3	0.558659	0.0138384	ENSMUSG00000041592, ENSMUSG00000039683, ENSMUSG00000051747	421	8	18012	16.0439	1	0.649909	20.8894
UP_SEQ_FEATURE	domain:Hemopexin-like 2	4	0.744879	0.013948	ENSMUSG00000050578, ENSMUSG00000047562, ENSMUSG00000030895, ENSMUSG00000025355	421	22	18012	7.77888	1	0.636486	21.0371
UP_SEQ_FEATURE	domain:Hemopexin-like 1	4	0.744879	0.013948	ENSMUSG00000050578, ENSMUSG00000047562, ENSMUSG00000030895, ENSMUSG00000025355	421	22	18012	7.77888	1	0.636486	21.0371
GOTERM_CC_DIRECT	GO:0001533~cornified envelope	5	0.931099	0.0436569	ENSMUSG00000040606, ENSMUSG00000049128, ENSMUSG00000050359, ENSMUSG00000046259, ENSMUSG00000027401	476	55	19662	3.75516	0.999999	0.479295	45.0421
INTERPRO	IPR001254:Peptidase S1	10	1.8622	0.0145721	ENSMUSG00000029909, ENSMUSG00000025075, ENSMUSG00000024371, ENSMUSG00000090231, ENSMUSG00000055172, ENSMUSG00000031722, ENSMUSG00000031645, ENSMUSG00000038521, ENSMUSG00000027249, ENSMUSG00000038527	491	160	20594	2.62144	0.999998	0.329614	20.4497
GOTERM_CC_DIRECT	GO:0005578~proteinaceous extracellular matrix	14	2.60708	0.0440847	ENSMUSG00000021795, ENSMUSG00000050578, ENSMUSG00000029309, ENSMUSG00000000125, ENSMUSG00000047562, ENSMUSG00000027656, ENSMUSG00000006369, ENSMUSG00000029671, ENSMUSG00000001930, ENSMUSG00000006538, ENSMUSG00000036585, ENSMUSG00000000402, ENSMUSG00000025355, ENSMUSG00000024598	476	316	19662	1.83004	0.999999	0.466957	45.3709
GOTERM_CC_DIRECT	GO:1990030~pericellular basket	2	0.372439	0.0477341	ENSMUSG00000019935, ENSMUSG00000030500	476	2	19662	41.3067	1	0.479443	48.1024
GOTERM_CC_DIRECT	GO:0031225~anchored component of membrane	8	1.48976	0.0553662	ENSMUSG00000026246, ENSMUSG00000020010, ENSMUSG00000051076, ENSMUSG00000000805, ENSMUSG00000045287, ENSMUSG00000025355, ENSMUSG00000038209, ENSMUSG00000020183	476	141	19662	2.34364	1	0.51741	53.4111
GOTERM_CC_DIRECT	GO:0030672~synaptic vesicle membrane	5	0.931099	0.0598017	ENSMUSG00000026452, ENSMUSG00000035864, ENSMUSG00000019935, ENSMUSG00000040136, ENSMUSG00000030500	476	61	19662	3.3858	1	0.531041	56.2607
GOTERM_CC_DIRECT	GO:0030424~axon	15	2.7933	0.0664947	ENSMUSG00000020182, ENSMUSG00000020331, ENSMUSG00000057182, ENSMUSG00000025743, ENSMUSG00000022044, ENSMUSG00000070880, ENSMUSG00000064329, ENSMUSG00000000303, ENSMUSG00000032269, ENSMUSG00000019647, ENSMUSG00000026452, ENSMUSG00000035864, ENSMUSG00000004655, ENSMUSG00000032118, ENSMUSG00000035540	476	370	19662	1.6746	1	0.55624	60.2566
UP_SEQ_FEATURE	domain:GST C-terminal	5	0.931099	0.0149502	ENSMUSG00000004035, ENSMUSG00000001663, ENSMUSG00000029919, ENSMUSG00000025934, ENSMUSG00000032348	421	41	18012	5.21754	1	0.646539	22.3759
UP_SEQ_FEATURE	domain:EGF-like 1	8	1.48976	0.0152431	ENSMUSG00000025075, ENSMUSG00000035459, ENSMUSG00000028373, ENSMUSG00000020218, ENSMUSG00000074505, ENSMUSG00000000402, ENSMUSG00000006369, ENSMUSG00000024598	421	111	18012	3.08352	1	0.638716	22.763
BIOCARTA	m_compPathway:Complement Pathway	4	0.744879	0.0152617	ENSMUSG00000024371, ENSMUSG00000055172, ENSMUSG00000038521, ENSMUSG00000024164	40	18	1289	7.16111	0.679564	0.433929	14.8683
GOTERM_CC_DIRECT	GO:0020003~symbiont-containing vacuole	2	0.372439	0.0707416	ENSMUSG00000004655, ENSMUSG00000069874	476	3	19662	27.5378	1	0.565789	62.6139
GOTERM_CC_DIRECT	GO:0030018~Z disc	7	1.30354	0.0803704	ENSMUSG00000006574, ENSMUSG00000045875, ENSMUSG00000051747, ENSMUSG00000001333, ENSMUSG00000035606, ENSMUSG00000021456, ENSMUSG00000064329	476	124	19662	2.33183	1	0.600937	67.4876
GOTERM_CC_DIRECT	GO:0042567~insulin-like growth factor ternary complex	2	0.372439	0.0931943	ENSMUSG00000026185, ENSMUSG00000046070	476	4	19662	20.6534	1	0.644993	73.0682
GOTERM_CC_DIRECT	GO:0005789~endoplasmic reticulum membrane	24	4.46927	0.0970871	ENSMUSG00000032315, ENSMUSG00000089960, ENSMUSG00000022445, ENSMUSG00000036083, ENSMUSG00000054630, ENSMUSG00000040181, ENSMUSG00000063730, ENSMUSG00000042638, ENSMUSG00000021364, ENSMUSG00000090019, ENSMUSG00000034785, ENSMUSG00000005547, ENSMUSG00000054072, ENSMUSG00000003341, ENSMUSG00000024052, ENSMUSG00000026589, ENSMUSG00000050192, ENSMUSG00000026149, ENSMUSG00000054545, ENSMUSG00000032452,…	476	710	19662	1.39628	1	0.648351	74.578
GOTERM_BP_DIRECT	GO:0009813~flavonoid biosynthetic process	10	1.8622	6.0089e-10	ENSMUSG00000070704, ENSMUSG00000090165, ENSMUSG00000089960, ENSMUSG00000090175, ENSMUSG00000035811, ENSMUSG00000054545, ENSMUSG00000054630, ENSMUSG00000090145, ENSMUSG00000090171, ENSMUSG00000090124	439	21	18082	19.6138	1.24504e-06	1.24504e-06	1.03739e-06
UP_KEYWORDS	Serine protease	10	1.8622	0.0176204	ENSMUSG00000025075, ENSMUSG00000027419, ENSMUSG00000024371, ENSMUSG00000090231, ENSMUSG00000055172, ENSMUSG00000031645, ENSMUSG00000038521, ENSMUSG00000027249, ENSMUSG00000038527, ENSMUSG00000021587	516	173	22680	2.54066	0.995886	0.134596	21.2295
SMART	SM00120:HX	4	0.744879	0.0176384	ENSMUSG00000050578, ENSMUSG00000047562, ENSMUSG00000030895, ENSMUSG00000025355	244	24	10425	7.1209	0.954792	0.357478	19.5841
GOTERM_BP_DIRECT	GO:0052696~flavonoid glucuronidation	10	1.8622	6.0089e-10	ENSMUSG00000070704, ENSMUSG00000090165, ENSMUSG00000089960, ENSMUSG00000090175, ENSMUSG00000035811, ENSMUSG00000054545, ENSMUSG00000054630, ENSMUSG00000090145, ENSMUSG00000090171, ENSMUSG00000090124	439	21	18082	19.6138	1.24504e-06	1.24504e-06	1.03739e-06
GOTERM_BP_DIRECT	GO:0052697~xenobiotic glucuronidation	7	1.30354	1.5421e-08	ENSMUSG00000090165, ENSMUSG00000089960, ENSMUSG00000090175, ENSMUSG00000054545, ENSMUSG00000090145, ENSMUSG00000090171, ENSMUSG00000090124	439	9	18082	32.0359	3.19519e-05	1.59761e-05	2.66232e-05
GOTERM_BP_DIRECT	GO:0002376~immune system process	31	5.77281	1.79373e-08	ENSMUSG00000026616, ENSMUSG00000042677, ENSMUSG00000027483, ENSMUSG00000026822, ENSMUSG00000032446, ENSMUSG00000022126, ENSMUSG00000026390, ENSMUSG00000051076, ENSMUSG00000061414, ENSMUSG00000029561, ENSMUSG00000041827, ENSMUSG00000031722, ENSMUSG00000024610, ENSMUSG00000034459, ENSMUSG00000021795, ENSMUSG00000049709, ENSMUSG00000024371, ENSMUSG00000070390, ENSMUSG00000042250, ENSMUSG00000054072,…	439	383	18082	3.33384	3.71653e-05	1.23886e-05	3.09673e-05
INTERPRO	IPR000585:Hemopexin-like domain	4	0.744879	0.0186947	ENSMUSG00000050578, ENSMUSG00000047562, ENSMUSG00000030895, ENSMUSG00000025355	491	24	20594	6.9905	1	0.392856	25.4812
INTERPRO	IPR018487:Hemopexin-like repeats	4	0.744879	0.0186947	ENSMUSG00000050578, ENSMUSG00000047562, ENSMUSG00000030895, ENSMUSG00000025355	491	24	20594	6.9905	1	0.392856	25.4812
GOTERM_BP_DIRECT	GO:0006955~immune response	23	4.28305	8.64963e-07	ENSMUSG00000039004, ENSMUSG00000029380, ENSMUSG00000032623, ENSMUSG00000002944, ENSMUSG00000024402, ENSMUSG00000002699, ENSMUSG00000067341, ENSMUSG00000024401, ENSMUSG00000001168, ENSMUSG00000027399, ENSMUSG00000032690, ENSMUSG00000058427, ENSMUSG00000035373, ENSMUSG00000035042, ENSMUSG00000029561, ENSMUSG00000041827, ENSMUSG00000024610, ENSMUSG00000050395, ENSMUSG00000026166, ENSMUSG00000029375,…	439	272	18082	3.4829	0.0017906	0.000447951	0.00149328
GOTERM_BP_DIRECT	GO:0045087~innate immune response	28	5.21415	1.77322e-06	ENSMUSG00000026616, ENSMUSG00000027483, ENSMUSG00000026822, ENSMUSG00000022126, ENSMUSG00000026390, ENSMUSG00000029561, ENSMUSG00000041827, ENSMUSG00000069830, ENSMUSG00000034459, ENSMUSG00000023992, ENSMUSG00000021795, ENSMUSG00000049709, ENSMUSG00000024371, ENSMUSG00000070390, ENSMUSG00000072115, ENSMUSG00000042250, ENSMUSG00000054072, ENSMUSG00000032690, ENSMUSG00000090231, ENSMUSG00000044701,…	439	400	18082	2.88323	0.00366737	0.000734552	0.00306127
GOTERM_BP_DIRECT	GO:0006954~inflammatory response	25	4.65549	3.81917e-06	ENSMUSG00000029380, ENSMUSG00000042677, ENSMUSG00000024402, ENSMUSG00000024401, ENSMUSG00000022126, ENSMUSG00000035373, ENSMUSG00000035042, ENSMUSG00000069830, ENSMUSG00000029375, ENSMUSG00000029373, ENSMUSG00000029371, ENSMUSG00000039004, ENSMUSG00000029304, ENSMUSG00000029468, ENSMUSG00000070390, ENSMUSG00000027399, ENSMUSG00000064246, ENSMUSG00000043017, ENSMUSG00000044701, ENSMUSG00000058427,…	439	344	18082	2.99339	0.0078821	0.00131802	0.00659328
GOTERM_BP_DIRECT	GO:0045723~positive regulation of fatty acid biosynthetic process	6	1.11732	1.36225e-05	ENSMUSG00000005373, ENSMUSG00000032079, ENSMUSG00000032080, ENSMUSG00000031980, ENSMUSG00000002992, ENSMUSG00000109350	439	14	18082	17.6525	0.0278313	0.00402416	0.0235155
GOTERM_BP_DIRECT	GO:0006953~acute-phase response	8	1.48976	1.74375e-05	ENSMUSG00000089960, ENSMUSG00000040026, ENSMUSG00000040017, ENSMUSG00000071178, ENSMUSG00000031722, ENSMUSG00000008845, ENSMUSG00000027249, ENSMUSG00000016024	439	35	18082	9.41464	0.0354859	0.00450617	0.0301002
GOTERM_BP_DIRECT	GO:0032496~response to lipopolysaccharide	17	3.16574	2.55307e-05	ENSMUSG00000029380, ENSMUSG00000032315, ENSMUSG00000089960, ENSMUSG00000029468, ENSMUSG00000024402, ENSMUSG00000024401, ENSMUSG00000022126, ENSMUSG00000040136, ENSMUSG00000040181, ENSMUSG00000043017, ENSMUSG00000058427, ENSMUSG00000031616, ENSMUSG00000029375, ENSMUSG00000029373, ENSMUSG00000016024, ENSMUSG00000032310, ENSMUSG00000029371	439	197	18082	3.55439	0.0515254	0.00586057	0.0440676
INTERPRO	IPR009003:Trypsin-like cysteine/serine peptidase domain	10	1.8622	0.0194086	ENSMUSG00000029909, ENSMUSG00000025075, ENSMUSG00000024371, ENSMUSG00000090231, ENSMUSG00000055172, ENSMUSG00000031722, ENSMUSG00000031645, ENSMUSG00000038521, ENSMUSG00000027249, ENSMUSG00000038527	491	168	20594	2.49661	1	0.395544	26.3217
GOTERM_BP_DIRECT	GO:0009615~response to virus	11	2.04842	3.49804e-05	ENSMUSG00000032315, ENSMUSG00000026822, ENSMUSG00000079017, ENSMUSG00000035042, ENSMUSG00000029561, ENSMUSG00000041827, ENSMUSG00000024401, ENSMUSG00000037921, ENSMUSG00000035783, ENSMUSG00000034459, ENSMUSG00000032690	439	84	18082	5.39381	0.0699163	0.00722186	0.0603737
UP_KEYWORDS	Lipoprotein	28	5.21415	0.020174	ENSMUSG00000043157, ENSMUSG00000044309, ENSMUSG00000045875, ENSMUSG00000024401, ENSMUSG00000000805, ENSMUSG00000022044, ENSMUSG00000109350, ENSMUSG00000026246, ENSMUSG00000051076, ENSMUSG00000054459, ENSMUSG00000052688, ENSMUSG00000020010, ENSMUSG00000029468, ENSMUSG00000000125, ENSMUSG00000002944, ENSMUSG00000002992, ENSMUSG00000038209, ENSMUSG00000054072, ENSMUSG00000032690, ENSMUSG00000020183,…	516	780	22680	1.57782	0.998159	0.149112	23.9341
UP_KEYWORDS	Endoplasmic reticulum	34	6.33147	0.0201835	ENSMUSG00000042677, ENSMUSG00000040380, ENSMUSG00000030546, ENSMUSG00000032649, ENSMUSG00000063730, ENSMUSG00000021364, ENSMUSG00000090019, ENSMUSG00000042638, ENSMUSG00000034785, ENSMUSG00000024052, ENSMUSG00000050192, ENSMUSG00000030278, ENSMUSG00000054545, ENSMUSG00000060613, ENSMUSG00000090124, ENSMUSG00000032315, ENSMUSG00000089960, ENSMUSG00000022445, ENSMUSG00000054630, ENSMUSG00000040181,…	516	997	22680	1.49892	0.998165	0.145734	23.944
UP_KEYWORDS	Complement alternate pathway	3	0.558659	0.0205245	ENSMUSG00000015083, ENSMUSG00000090231, ENSMUSG00000024164	516	10	22680	13.186	0.998352	0.144693	24.2985
GOTERM_BP_DIRECT	GO:0006811~ion transport	32	5.95903	3.99036e-05	ENSMUSG00000020331, ENSMUSG00000003617, ENSMUSG00000035165, ENSMUSG00000026822, ENSMUSG00000039672, ENSMUSG00000064329, ENSMUSG00000032548, ENSMUSG00000021336, ENSMUSG00000061414, ENSMUSG00000021335, ENSMUSG00000034320, ENSMUSG00000053897, ENSMUSG00000030237, ENSMUSG00000061171, ENSMUSG00000034112, ENSMUSG00000043029, ENSMUSG00000029468, ENSMUSG00000032313, ENSMUSG00000019935, ENSMUSG00000024354,…	439	584	18082	2.25694	0.079356	0.00748835	0.068868
GOTERM_BP_DIRECT	GO:0007156~homophilic cell adhesion via plasma membrane adhesion molecules	15	2.7933	4.41255e-05	ENSMUSG00000103793, ENSMUSG00000103144, ENSMUSG00000074505, ENSMUSG00000103037, ENSMUSG00000000303, ENSMUSG00000041592, ENSMUSG00000000305, ENSMUSG00000056632, ENSMUSG00000039683, ENSMUSG00000031385, ENSMUSG00000049100, ENSMUSG00000102440, ENSMUSG00000032452, ENSMUSG00000029108, ENSMUSG00000104063	439	163	18082	3.7904	0.0873748	0.00759021	0.0761518
GOTERM_BP_DIRECT	GO:0070098~chemokine-mediated signaling pathway	9	1.67598	4.99074e-05	ENSMUSG00000029380, ENSMUSG00000058427, ENSMUSG00000035373, ENSMUSG00000035042, ENSMUSG00000060188, ENSMUSG00000026166, ENSMUSG00000029375, ENSMUSG00000029373, ENSMUSG00000029371	439	55	18082	6.74003	0.0982435	0.00792312	0.0861263
UP_SEQ_FEATURE	domain:Fibronectin type-III 12	3	0.558659	0.0215659	ENSMUSG00000041592, ENSMUSG00000039683, ENSMUSG00000051747	421	10	18012	12.8352	1	0.750787	30.6917
UP_SEQ_FEATURE	domain:Fibronectin type-III 11	3	0.558659	0.0215659	ENSMUSG00000041592, ENSMUSG00000039683, ENSMUSG00000051747	421	10	18012	12.8352	1	0.750787	30.6917
GOTERM_BP_DIRECT	GO:0001523~retinoid metabolic process	6	1.11732	7.15781e-05	ENSMUSG00000089789, ENSMUSG00000074207, ENSMUSG00000066026, ENSMUSG00000032080, ENSMUSG00000002992, ENSMUSG00000109350	439	19	18082	13.0071	0.137841	0.010538	0.123502
UP_KEYWORDS	Differentiation	24	4.46927	0.0228177	ENSMUSG00000042708, ENSMUSG00000039004, ENSMUSG00000042677, ENSMUSG00000007805, ENSMUSG00000050071, ENSMUSG00000032446, ENSMUSG00000072791, ENSMUSG00000072115, ENSMUSG00000020889, ENSMUSG00000048015, ENSMUSG00000048731, ENSMUSG00000026259, ENSMUSG00000002384, ENSMUSG00000006642, ENSMUSG00000019647, ENSMUSG00000026452, ENSMUSG00000039062, ENSMUSG00000035864, ENSMUSG00000036585, ENSMUSG00000060188,…	516	646	22680	1.63295	0.999201	0.156182	26.6433
GOTERM_BP_DIRECT	GO:0008152~metabolic process	26	4.84171	0.00017191	ENSMUSG00000021416, ENSMUSG00000024209, ENSMUSG00000070704, ENSMUSG00000089960, ENSMUSG00000025934, ENSMUSG00000047026, ENSMUSG00000035811, ENSMUSG00000022126, ENSMUSG00000033533, ENSMUSG00000054630, ENSMUSG00000090171, ENSMUSG00000063730, ENSMUSG00000021456, ENSMUSG00000041735, ENSMUSG00000019102, ENSMUSG00000032348, ENSMUSG00000026246, ENSMUSG00000024747, ENSMUSG00000004035, ENSMUSG00000090165,…	439	463	18082	2.31299	0.299687	0.0234688	0.296374
GOTERM_BP_DIRECT	GO:0006814~sodium ion transport	12	2.23464	0.000215726	ENSMUSG00000020331, ENSMUSG00000020226, ENSMUSG00000021336, ENSMUSG00000021335, ENSMUSG00000023073, ENSMUSG00000036083, ENSMUSG00000019935, ENSMUSG00000024354, ENSMUSG00000028544, ENSMUSG00000030500, ENSMUSG00000061171, ENSMUSG00000064329	439	124	18082	3.98604	0.360477	0.0275528	0.371781
GOTERM_BP_DIRECT	GO:0006869~lipid transport	11	2.04842	0.000365871	ENSMUSG00000003341, ENSMUSG00000044309, ENSMUSG00000040564, ENSMUSG00000041828, ENSMUSG00000032079, ENSMUSG00000032080, ENSMUSG00000057346, ENSMUSG00000074336, ENSMUSG00000016024, ENSMUSG00000002992, ENSMUSG00000109350	439	111	18082	4.0818	0.531502	0.0436213	0.629771
GOTERM_BP_DIRECT	GO:0006956~complement activation	5	0.931099	0.000374925	ENSMUSG00000024371, ENSMUSG00000090231, ENSMUSG00000055172, ENSMUSG00000038521, ENSMUSG00000024164	439	15	18082	13.7297	0.540213	0.0422478	0.645309
UP_KEYWORDS	Fatty acid metabolism	8	1.48976	0.0232082	ENSMUSG00000024052, ENSMUSG00000060317, ENSMUSG00000029919, ENSMUSG00000070985, ENSMUSG00000047026, ENSMUSG00000033533, ENSMUSG00000021364, ENSMUSG00000024164	516	124	22680	2.83571	0.999294	0.155272	27.0358
INTERPRO	IPR010987:Glutathione S-transferase, C-terminal-like	5	0.931099	0.0235175	ENSMUSG00000004035, ENSMUSG00000001663, ENSMUSG00000029919, ENSMUSG00000025934, ENSMUSG00000032348	491	46	20594	4.55902	1	0.448051	30.989
GOTERM_BP_DIRECT	GO:0035458~cellular response to interferon-beta	7	1.30354	0.000427806	ENSMUSG00000104713, ENSMUSG00000079362, ENSMUSG00000022126, ENSMUSG00000039997, ENSMUSG00000078853, ENSMUSG00000034459, ENSMUSG00000054072, ENSMUSG00000069874	439	41	18082	7.03228	0.587947	0.0455913	0.736009
UP_KEYWORDS	NAD	10	1.8622	0.024332	ENSMUSG00000024747, ENSMUSG00000025453, ENSMUSG00000034528, ENSMUSG00000029084, ENSMUSG00000074207, ENSMUSG00000034422, ENSMUSG00000022012, ENSMUSG00000063730, ENSMUSG00000019102, ENSMUSG00000024066	516	183	22680	2.40183	0.999505	0.158854	28.1546
GOTERM_BP_DIRECT	GO:0033700~phospholipid efflux	5	0.931099	0.000490383	ENSMUSG00000040564, ENSMUSG00000032079, ENSMUSG00000032080, ENSMUSG00000002992, ENSMUSG00000109350	439	16	18082	12.8716	0.638077	0.0495466	0.843239
GOTERM_BP_DIRECT	GO:0090023~positive regulation of neutrophil chemotaxis	6	1.11732	0.000505509	ENSMUSG00000029380, ENSMUSG00000058427, ENSMUSG00000024610, ENSMUSG00000031616, ENSMUSG00000029375, ENSMUSG00000016024	439	28	18082	8.82623	0.649249	0.0486654	0.869142
UP_SEQ_FEATURE	domain:Fibronectin type-III 10	3	0.558659	0.0259568	ENSMUSG00000041592, ENSMUSG00000039683, ENSMUSG00000051747	421	11	18012	11.6683	1	0.800914	35.7404
GOTERM_BP_DIRECT	GO:0042493~response to drug	20	3.72439	0.000652833	ENSMUSG00000032315, ENSMUSG00000089960, ENSMUSG00000029468, ENSMUSG00000028415, ENSMUSG00000026822, ENSMUSG00000045875, ENSMUSG00000029084, ENSMUSG00000024402, ENSMUSG00000028427, ENSMUSG00000022445, ENSMUSG00000040136, ENSMUSG00000019102, ENSMUSG00000021999, ENSMUSG00000000303, ENSMUSG00000001663, ENSMUSG00000015340, ENSMUSG00000031271, ENSMUSG00000029811, ENSMUSG00000004655, ENSMUSG00000027792	439	339	18082	2.43003	0.741565	0.0596518	1.1211
GOTERM_BP_DIRECT	GO:0070374~positive regulation of ERK1 and ERK2 cascade	14	2.60708	0.000689452	ENSMUSG00000031451, ENSMUSG00000029816, ENSMUSG00000045875, ENSMUSG00000002944, ENSMUSG00000027399, ENSMUSG00000064246, ENSMUSG00000020357, ENSMUSG00000035373, ENSMUSG00000035042, ENSMUSG00000024610, ENSMUSG00000031616, ENSMUSG00000026166, ENSMUSG00000023992, ENSMUSG00000024164	439	188	18082	3.06727	0.76046	0.0602412	1.18363
GOTERM_BP_DIRECT	GO:0071347~cellular response to interleukin-1	9	1.67598	0.000701943	ENSMUSG00000042677, ENSMUSG00000040026, ENSMUSG00000058427, ENSMUSG00000026822, ENSMUSG00000035373, ENSMUSG00000035042, ENSMUSG00000022126, ENSMUSG00000026166, ENSMUSG00000064246	439	80	18082	4.63377	0.766585	0.0588214	1.20496
UP_SEQ_FEATURE	binding site:Substrate	14	2.60708	0.0266835	ENSMUSG00000020182, ENSMUSG00000034528, ENSMUSG00000078650, ENSMUSG00000020604, ENSMUSG00000060579, ENSMUSG00000066026, ENSMUSG00000026348, ENSMUSG00000028307, ENSMUSG00000021456, ENSMUSG00000024066, ENSMUSG00000021214, ENSMUSG00000070880, ENSMUSG00000052131, ENSMUSG00000021876	421	304	18012	1.97031	1	0.798213	36.5418
GOTERM_BP_DIRECT	GO:2000379~positive regulation of reactive oxygen species metabolic process	6	1.11732	0.000823331	ENSMUSG00000042677, ENSMUSG00000002944, ENSMUSG00000022126, ENSMUSG00000027249, ENSMUSG00000024066, ENSMUSG00000021214	439	31	18082	7.97208	0.818526	0.0659878	1.41194
GOTERM_BP_DIRECT	GO:0006637~acyl-CoA metabolic process	6	1.11732	0.000823331	ENSMUSG00000060317, ENSMUSG00000070985, ENSMUSG00000047026, ENSMUSG00000033533, ENSMUSG00000021226, ENSMUSG00000072949	439	31	18082	7.97208	0.818526	0.0659878	1.41194
GOTERM_BP_DIRECT	GO:0009404~toxin metabolic process	4	0.744879	0.00106351	ENSMUSG00000032315, ENSMUSG00000107478, ENSMUSG00000040181, ENSMUSG00000032310	439	9	18082	18.3063	0.889725	0.0813031	1.82028
INTERPRO	IPR001314:Peptidase S1A, chymotrypsin-type	9	1.67598	0.0282589	ENSMUSG00000025075, ENSMUSG00000024371, ENSMUSG00000090231, ENSMUSG00000055172, ENSMUSG00000031722, ENSMUSG00000031645, ENSMUSG00000038521, ENSMUSG00000027249, ENSMUSG00000038527	491	151	20594	2.49991	1	0.501675	36.0305
GOTERM_BP_DIRECT	GO:0071223~cellular response to lipoteichoic acid	4	0.744879	0.00106351	ENSMUSG00000002944, ENSMUSG00000026166, ENSMUSG00000016024, ENSMUSG00000023992	439	9	18082	18.3063	0.889725	0.0813031	1.82028
SMART	SM00235:ZnMc	4	0.744879	0.0292547	ENSMUSG00000050578, ENSMUSG00000023914, ENSMUSG00000047562, ENSMUSG00000025355	244	29	10425	5.89316	0.994294	0.475748	30.4865
GOTERM_BP_DIRECT	GO:0050715~positive regulation of cytokine secretion	6	1.11732	0.00127038	ENSMUSG00000029468, ENSMUSG00000002944, ENSMUSG00000024401, ENSMUSG00000050395, ENSMUSG00000027399, ENSMUSG00000031980	439	34	18082	7.26866	0.928203	0.0929449	2.1707
INTERPRO	IPR006026:Peptidase, metallopeptidase	4	0.744879	0.0309395	ENSMUSG00000050578, ENSMUSG00000023914, ENSMUSG00000047562, ENSMUSG00000025355	491	29	20594	5.78524	1	0.524566	38.7261
GOTERM_BP_DIRECT	GO:0030593~neutrophil chemotaxis	8	1.48976	0.00138025	ENSMUSG00000029380, ENSMUSG00000029304, ENSMUSG00000058427, ENSMUSG00000035373, ENSMUSG00000035042, ENSMUSG00000039115, ENSMUSG00000026166, ENSMUSG00000029375	439	69	18082	4.77554	0.942837	0.0971589	2.35632
INTERPRO	IPR017891:Insulin-like growth factor binding protein, N-terminal, Cys-rich conserved site	3	0.558659	0.0318457	ENSMUSG00000026185, ENSMUSG00000023046, ENSMUSG00000027656	491	12	20594	10.4857	1	0.525753	39.613
GOTERM_BP_DIRECT	GO:0010898~positive regulation of triglyceride catabolic process	4	0.744879	0.00149209	ENSMUSG00000032079, ENSMUSG00000032080, ENSMUSG00000002992, ENSMUSG00000109350	439	10	18082	16.4756	0.954676	0.101193	2.54495
GOTERM_BP_DIRECT	GO:0007155~cell adhesion	24	4.46927	0.00174325	ENSMUSG00000029304, ENSMUSG00000037053, ENSMUSG00000029816, ENSMUSG00000002944, ENSMUSG00000020310, ENSMUSG00000025743, ENSMUSG00000027009, ENSMUSG00000046070, ENSMUSG00000021365, ENSMUSG00000074505, ENSMUSG00000027656, ENSMUSG00000000303, ENSMUSG00000035459, ENSMUSG00000001930, ENSMUSG00000041592, ENSMUSG00000000305, ENSMUSG00000056632, ENSMUSG00000039683, ENSMUSG00000039115, ENSMUSG00000004609,…	439	485	18082	2.03822	0.973088	0.113528	2.9673
GOTERM_BP_DIRECT	GO:0051006~positive regulation of lipoprotein lipase activity	4	0.744879	0.00201491	ENSMUSG00000032079, ENSMUSG00000032080, ENSMUSG00000002992, ENSMUSG00000109350	439	11	18082	14.9778	0.984688	0.126118	3.42216
GOTERM_BP_DIRECT	GO:0006958~complement activation, classical pathway	7	1.30354	0.00207505	ENSMUSG00000026616, ENSMUSG00000015083, ENSMUSG00000024371, ENSMUSG00000055172, ENSMUSG00000038521, ENSMUSG00000038527, ENSMUSG00000024164	439	55	18082	5.24224	0.986485	0.125847	3.5226
GOTERM_BP_DIRECT	GO:0006508~proteolysis	27	5.02793	0.00211985	ENSMUSG00000029909, ENSMUSG00000050578, ENSMUSG00000027419, ENSMUSG00000047562, ENSMUSG00000004552, ENSMUSG00000054083, ENSMUSG00000023914, ENSMUSG00000031722, ENSMUSG00000031645, ENSMUSG00000035606, ENSMUSG00000025075, ENSMUSG00000024371, ENSMUSG00000030107, ENSMUSG00000020183, ENSMUSG00000021999, ENSMUSG00000043705, ENSMUSG00000090231, ENSMUSG00000040605, ENSMUSG00000056900, ENSMUSG00000055172,…	439	582	18082	1.91083	0.987686	0.124747	3.59733
UP_KEYWORDS	Voltage-gated channel	8	1.48976	0.0358572	ENSMUSG00000020331, ENSMUSG00000035165, ENSMUSG00000015340, ENSMUSG00000057182, ENSMUSG00000053519, ENSMUSG00000039672, ENSMUSG00000051497, ENSMUSG00000064329	516	136	22680	2.5855	0.999987	0.221777	38.7472
GOTERM_BP_DIRECT	GO:0031424~keratinization	6	1.11732	0.00238085	ENSMUSG00000040606, ENSMUSG00000049128, ENSMUSG00000050359, ENSMUSG00000046259, ENSMUSG00000027399, ENSMUSG00000027401	439	39	18082	6.33678	0.992838	0.135207	4.03173
GOTERM_BP_DIRECT	GO:0071276~cellular response to cadmium ion	4	0.744879	0.00263853	ENSMUSG00000015340, ENSMUSG00000021214, ENSMUSG00000005547, ENSMUSG00000032310	439	12	18082	13.7297	0.995807	0.144789	4.45877
SMART	SM00032:CCP	5	0.931099	0.0367303	ENSMUSG00000026616, ENSMUSG00000024371, ENSMUSG00000090231, ENSMUSG00000055172, ENSMUSG00000038521	244	54	10425	3.95606	0.998514	0.514943	36.7662
INTERPRO	IPR002345:Lipocalin	4	0.744879	0.0367655	ENSMUSG00000015083, ENSMUSG00000026822, ENSMUSG00000024990, ENSMUSG00000028356	491	31	20594	5.412	1	0.569099	44.2223
UP_KEYWORDS	Developmental protein	32	5.95903	0.038179	ENSMUSG00000085925, ENSMUSG00000042677, ENSMUSG00000007805, ENSMUSG00000037211, ENSMUSG00000032446, ENSMUSG00000012396, ENSMUSG00000048015, ENSMUSG00000048731, ENSMUSG00000026259, ENSMUSG00000002384, ENSMUSG00000019647, ENSMUSG00000037621, ENSMUSG00000029646, ENSMUSG00000039004, ENSMUSG00000050071, ENSMUSG00000000125, ENSMUSG00000020218, ENSMUSG00000072115, ENSMUSG00000074505, ENSMUSG00000031535,…	516	976	22680	1.4411	0.999994	0.230094	40.6979
GOTERM_BP_DIRECT	GO:0035634~response to stilbenoid	5	0.931099	0.00286902	ENSMUSG00000040026, ENSMUSG00000002944, ENSMUSG00000032080, ENSMUSG00000005547, ENSMUSG00000030107	439	25	18082	8.23781	0.997402	0.152416	4.83924
GOTERM_BP_DIRECT	GO:0007204~positive regulation of cytosolic calcium ion concentration	11	2.04842	0.00328604	ENSMUSG00000029380, ENSMUSG00000043017, ENSMUSG00000058427, ENSMUSG00000002944, ENSMUSG00000045875, ENSMUSG00000029084, ENSMUSG00000030406, ENSMUSG00000031616, ENSMUSG00000060188, ENSMUSG00000031980, ENSMUSG00000030898	439	148	18082	3.06135	0.998908	0.168331	5.52399
UP_KEYWORDS	GPI-anchor	8	1.48976	0.0409204	ENSMUSG00000026246, ENSMUSG00000020010, ENSMUSG00000051076, ENSMUSG00000000805, ENSMUSG00000045287, ENSMUSG00000025355, ENSMUSG00000038209, ENSMUSG00000020183	516	140	22680	2.51163	0.999998	0.240192	42.927
UP_SEQ_FEATURE	domain:Thyroglobulin type-1	3	0.558659	0.0410216	ENSMUSG00000026185, ENSMUSG00000023046, ENSMUSG00000024610	421	14	18012	9.16797	1	0.908674	50.5566
GOTERM_BP_DIRECT	GO:0032375~negative regulation of cholesterol transport	3	0.558659	0.00340075	ENSMUSG00000040564, ENSMUSG00000002992, ENSMUSG00000109350	439	4	18082	30.8918	0.99914	0.169516	5.71153
GOTERM_BP_DIRECT	GO:0032720~negative regulation of tumor necrosis factor production	6	1.11732	0.00367824	ENSMUSG00000031451, ENSMUSG00000029816, ENSMUSG00000007805, ENSMUSG00000042677, ENSMUSG00000016494, ENSMUSG00000016024	439	43	18082	5.74731	0.999517	0.177806	6.16375
GOTERM_BP_DIRECT	GO:0070328~triglyceride homeostasis	5	0.931099	0.00383152	ENSMUSG00000032079, ENSMUSG00000032080, ENSMUSG00000074336, ENSMUSG00000002992, ENSMUSG00000109350	439	27	18082	7.6276	0.999649	0.18033	6.41267
GOTERM_BP_DIRECT	GO:0033344~cholesterol efflux	5	0.931099	0.00438585	ENSMUSG00000040564, ENSMUSG00000032079, ENSMUSG00000032080, ENSMUSG00000002992, ENSMUSG00000109350	439	28	18082	7.35519	0.999889	0.199192	7.3077
GOTERM_BP_DIRECT	GO:0010916~negative regulation of very-low-density lipoprotein particle clearance	3	0.558659	0.00557716	ENSMUSG00000040564, ENSMUSG00000002992, ENSMUSG00000109350	439	5	18082	24.7134	0.999991	0.241119	9.20398
UP_KEYWORDS	Extracellular matrix	11	2.04842	0.0433371	ENSMUSG00000021795, ENSMUSG00000029671, ENSMUSG00000050578, ENSMUSG00000001930, ENSMUSG00000029309, ENSMUSG00000000125, ENSMUSG00000047562, ENSMUSG00000000402, ENSMUSG00000025355, ENSMUSG00000006369, ENSMUSG00000024598	516	235	22680	2.0574	0.999999	0.248142	44.8275
GOTERM_BP_DIRECT	GO:0042157~lipoprotein metabolic process	5	0.931099	0.00713951	ENSMUSG00000044309, ENSMUSG00000040564, ENSMUSG00000032079, ENSMUSG00000032080, ENSMUSG00000057346	439	32	18082	6.43579	1	0.291963	11.6355
GOTERM_BP_DIRECT	GO:0050830~defense response to Gram-positive bacterium	8	1.48976	0.00740128	ENSMUSG00000029468, ENSMUSG00000104713, ENSMUSG00000024402, ENSMUSG00000002944, ENSMUSG00000024401, ENSMUSG00000079362, ENSMUSG00000072115, ENSMUSG00000016024, ENSMUSG00000042250	439	93	18082	3.54315	1	0.295191	12.0369
UP_KEYWORDS	Ion channel	14	2.60708	0.0445958	ENSMUSG00000020331, ENSMUSG00000043029, ENSMUSG00000035165, ENSMUSG00000029468, ENSMUSG00000041633, ENSMUSG00000057182, ENSMUSG00000039672, ENSMUSG00000051497, ENSMUSG00000064329, ENSMUSG00000039579, ENSMUSG00000032269, ENSMUSG00000015340, ENSMUSG00000053519, ENSMUSG00000031775	516	336	22680	1.8314	0.999999	0.250006	45.794
UP_KEYWORDS	Metalloprotease	8	1.48976	0.0450084	ENSMUSG00000021999, ENSMUSG00000050578, ENSMUSG00000023914, ENSMUSG00000101605, ENSMUSG00000039062, ENSMUSG00000047562, ENSMUSG00000025355, ENSMUSG00000020183	516	143	22680	2.45894	0.999999	0.247689	46.1074
GOTERM_BP_DIRECT	GO:0006935~chemotaxis	9	1.67598	0.00802287	ENSMUSG00000060509, ENSMUSG00000058427, ENSMUSG00000035373, ENSMUSG00000035042, ENSMUSG00000060188, ENSMUSG00000026166, ENSMUSG00000029375, ENSMUSG00000029373, ENSMUSG00000029371	439	118	18082	3.14154	1	0.309886	12.983
UP_SEQ_FEATURE	chain:Complement C2b fragment	2	0.372439	0.0460931	ENSMUSG00000024371, ENSMUSG00000090231	421	2	18012	42.7838	1	0.926202	54.7743
UP_SEQ_FEATURE	chain:GTPase IMAP family member 1	2	0.372439	0.0460931	ENSMUSG00000043505, ENSMUSG00000090019	421	2	18012	42.7838	1	0.926202	54.7743
UP_SEQ_FEATURE	chain:Complement C2	2	0.372439	0.0460931	ENSMUSG00000024371, ENSMUSG00000090231	421	2	18012	42.7838	1	0.926202	54.7743
UP_SEQ_FEATURE	chain:Complement C2a fragment	2	0.372439	0.0460931	ENSMUSG00000024371, ENSMUSG00000090231	421	2	18012	42.7838	1	0.926202	54.7743
UP_SEQ_FEATURE	domain:EGF-like 2	6	1.11732	0.0465156	ENSMUSG00000025075, ENSMUSG00000035459, ENSMUSG00000028373, ENSMUSG00000020218, ENSMUSG00000074505, ENSMUSG00000024598	421	84	18012	3.05599	1	0.921607	55.1099
UP_KEYWORDS	NADP	9	1.67598	0.0468946	ENSMUSG00000025453, ENSMUSG00000029084, ENSMUSG00000015340, ENSMUSG00000066026, ENSMUSG00000039783, ENSMUSG00000040181, ENSMUSG00000019102, ENSMUSG00000021214, ENSMUSG00000052131	516	175	22680	2.26047	1	0.252487	47.5188
INTERPRO	IPR002968:Alpha-1-microglobulin	2	0.372439	0.0470217	ENSMUSG00000015083, ENSMUSG00000028356	491	2	20594	41.943	1	0.652178	52.7933
INTERPRO	IPR011360:Complement B/C2	2	0.372439	0.0470217	ENSMUSG00000024371, ENSMUSG00000090231	491	2	20594	41.943	1	0.652178	52.7933
INTERPRO	IPR008019:Apolipoprotein C-II	2	0.372439	0.0470217	ENSMUSG00000002992, ENSMUSG00000109350	491	2	20594	41.943	1	0.652178	52.7933
INTERPRO	IPR025307:FIIND domain	2	0.372439	0.0470217	ENSMUSG00000070390, ENSMUSG00000069830	491	2	20594	41.943	1	0.652178	52.7933
INTERPRO	IPR008066:Cytochrome P450, E-class, group I, CYP1	2	0.372439	0.0470217	ENSMUSG00000032315, ENSMUSG00000032310	491	2	20594	41.943	1	0.652178	52.7933
INTERPRO	IPR023121:ApoC-II domain	2	0.372439	0.0470217	ENSMUSG00000002992, ENSMUSG00000109350	491	2	20594	41.943	1	0.652178	52.7933
GOTERM_BP_DIRECT	GO:0048261~negative regulation of receptor-mediated endocytosis	3	0.558659	0.00823206	ENSMUSG00000040564, ENSMUSG00000002992, ENSMUSG00000109350	439	6	18082	20.5945	1	0.310877	13.2993
GOTERM_BP_DIRECT	GO:2000343~positive regulation of chemokine (C-X-C motif) ligand 2 production	3	0.558659	0.00823206	ENSMUSG00000035042, ENSMUSG00000024401, ENSMUSG00000024610	439	6	18082	20.5945	1	0.310877	13.2993
GOTERM_BP_DIRECT	GO:0034144~negative regulation of toll-like receptor 4 signaling pathway	3	0.558659	0.00823206	ENSMUSG00000022126, ENSMUSG00000020889, ENSMUSG00000052688	439	6	18082	20.5945	1	0.310877	13.2993
GOTERM_BP_DIRECT	GO:0032755~positive regulation of interleukin-6 production	6	1.11732	0.00832056	ENSMUSG00000029468, ENSMUSG00000002944, ENSMUSG00000024401, ENSMUSG00000027399, ENSMUSG00000052688, ENSMUSG00000016024	439	52	18082	4.75258	1	0.308123	13.4328
GOTERM_BP_DIRECT	GO:0006810~transport	61	11.3594	0.00876707	ENSMUSG00000020331, ENSMUSG00000039672, ENSMUSG00000032548, ENSMUSG00000050192, ENSMUSG00000061414, ENSMUSG00000041828, ENSMUSG00000032080, ENSMUSG00000053897, ENSMUSG00000032118, ENSMUSG00000029468, ENSMUSG00000002944, ENSMUSG00000028373, ENSMUSG00000019935, ENSMUSG00000024354, ENSMUSG00000028544, ENSMUSG00000022012, ENSMUSG00000051497, ENSMUSG00000023829, ENSMUSG00000032269, ENSMUSG00000029369,…	439	1822	18082	1.379	1	0.316217	14.1032
INTERPRO	IPR017943:Bactericidal permeability-increasing protein, alpha/beta domain	3	0.558659	0.0483512	ENSMUSG00000027483, ENSMUSG00000078998, ENSMUSG00000016024	491	15	20594	8.38859	1	0.653823	53.8093
INTERPRO	IPR004009:Myosin, N-terminal, SH3-like	3	0.558659	0.0483512	ENSMUSG00000060180, ENSMUSG00000033196, ENSMUSG00000055775	491	15	20594	8.38859	1	0.653823	53.8093
GOTERM_BP_DIRECT	GO:0017144~drug metabolic process	4	0.744879	0.00878703	ENSMUSG00000032315, ENSMUSG00000040181, ENSMUSG00000030711, ENSMUSG00000032310	439	18	18082	9.15313	1	0.311478	14.1331
GOTERM_BP_DIRECT	GO:0045766~positive regulation of angiogenesis	9	1.67598	0.00927389	ENSMUSG00000042677, ENSMUSG00000035042, ENSMUSG00000015340, ENSMUSG00000036585, ENSMUSG00000027399, ENSMUSG00000064246, ENSMUSG00000004655, ENSMUSG00000016494, ENSMUSG00000024164	439	121	18082	3.06365	1	0.3203	14.8583
UP_KEYWORDS	Lyase	8	1.48976	0.0493501	ENSMUSG00000020182, ENSMUSG00000022126, ENSMUSG00000000805, ENSMUSG00000026348, ENSMUSG00000028307, ENSMUSG00000042638, ENSMUSG00000070880, ENSMUSG00000075543	516	146	22680	2.40841	1	0.259727	49.305
GOTERM_BP_DIRECT	GO:0034382~chylomicron remnant clearance	3	0.558659	0.0113411	ENSMUSG00000040564, ENSMUSG00000002992, ENSMUSG00000109350	439	7	18082	17.6525	1	0.370854	17.8738
GOTERM_BP_DIRECT	GO:0002925~positive regulation of humoral immune response mediated by circulating immunoglobulin	3	0.558659	0.0113411	ENSMUSG00000024402, ENSMUSG00000024401, ENSMUSG00000030895	439	7	18082	17.6525	1	0.370854	17.8738
GOTERM_BP_DIRECT	GO:0060326~cell chemotaxis	7	1.30354	0.0115692	ENSMUSG00000029380, ENSMUSG00000040026, ENSMUSG00000058427, ENSMUSG00000040017, ENSMUSG00000031385, ENSMUSG00000026166, ENSMUSG00000029371	439	78	18082	3.69645	1	0.371031	18.2003
GOTERM_BP_DIRECT	GO:0044130~negative regulation of growth of symbiont in host	4	0.744879	0.0118452	ENSMUSG00000024402, ENSMUSG00000002944, ENSMUSG00000024401, ENSMUSG00000016024	439	20	18082	8.23781	1	0.372394	18.5937
GOTERM_BP_DIRECT	GO:0009635~response to herbicide	3	0.558659	0.0148808	ENSMUSG00000032315, ENSMUSG00000026822, ENSMUSG00000032348	439	8	18082	15.4459	1	0.437448	22.805
GOTERM_BP_DIRECT	GO:0055085~transmembrane transport	17	3.16574	0.0164434	ENSMUSG00000020331, ENSMUSG00000043029, ENSMUSG00000032313, ENSMUSG00000021336, ENSMUSG00000021335, ENSMUSG00000020102, ENSMUSG00000041828, ENSMUSG00000009378, ENSMUSG00000019935, ENSMUSG00000024354, ENSMUSG00000072791, ENSMUSG00000034320, ENSMUSG00000028544, ENSMUSG00000053897, ENSMUSG00000030500, ENSMUSG00000023829, ENSMUSG00000064329	439	364	18082	1.92367	1	0.464533	24.8919
GOTERM_BP_DIRECT	GO:0010595~positive regulation of endothelial cell migration	5	0.931099	0.0169651	ENSMUSG00000020357, ENSMUSG00000042677, ENSMUSG00000036585, ENSMUSG00000037621, ENSMUSG00000031980	439	41	18082	5.02306	1	0.469054	25.5768
INTERPRO	IPR022272:Lipocalin conserved site	4	0.744879	0.0499658	ENSMUSG00000015083, ENSMUSG00000026822, ENSMUSG00000024990, ENSMUSG00000028356	491	35	20594	4.79348	1	0.657552	55.0157
GOTERM_BP_DIRECT	GO:0042742~defense response to bacterium	11	2.04842	0.0182819	ENSMUSG00000035459, ENSMUSG00000027483, ENSMUSG00000069830, ENSMUSG00000074679, ENSMUSG00000024401, ENSMUSG00000031722, ENSMUSG00000035692, ENSMUSG00000066108, ENSMUSG00000016024, ENSMUSG00000042250, ENSMUSG00000069874	439	191	18082	2.37215	1	0.488656	27.2793
UP_SEQ_FEATURE	domain:Cadherin 1	5	0.931099	0.0511891	ENSMUSG00000000303, ENSMUSG00000000305, ENSMUSG00000056632, ENSMUSG00000032452, ENSMUSG00000074505	421	60	18012	3.56532	1	0.934184	58.6698
UP_SEQ_FEATURE	domain:Cadherin 2	5	0.931099	0.0511891	ENSMUSG00000000303, ENSMUSG00000000305, ENSMUSG00000056632, ENSMUSG00000032452, ENSMUSG00000074505	421	60	18012	3.56532	1	0.934184	58.6698
GOTERM_BP_DIRECT	GO:0050665~hydrogen peroxide biosynthetic process	3	0.558659	0.0188286	ENSMUSG00000032315, ENSMUSG00000015340, ENSMUSG00000032310	439	9	18082	13.7297	1	0.492901	27.9752
SMART	SM00207:TNF	3	0.558659	0.0523869	ENSMUSG00000024402, ENSMUSG00000024401, ENSMUSG00000050395	244	16	10425	8.01101	0.999914	0.607915	48.2651
UP_SEQ_FEATURE	domain:Fibronectin type-III 9	3	0.558659	0.0524738	ENSMUSG00000041592, ENSMUSG00000039683, ENSMUSG00000051747	421	16	18012	8.02197	1	0.933228	59.6008
COG_ONTOLOGY	Defense mechanisms	3	0.558659	0.0526964	ENSMUSG00000041828, ENSMUSG00000040136, ENSMUSG00000072791	43	19	2126	7.80661	0.50528	0.50528	30.1215
GOTERM_BP_DIRECT	GO:0010873~positive regulation of cholesterol esterification	3	0.558659	0.0188286	ENSMUSG00000032079, ENSMUSG00000032080, ENSMUSG00000031980	439	9	18082	13.7297	1	0.492901	27.9752
GOTERM_BP_DIRECT	GO:0060323~head morphogenesis	3	0.558659	0.0188286	ENSMUSG00000032327, ENSMUSG00000006538, ENSMUSG00000000125	439	9	18082	13.7297	1	0.492901	27.9752
UP_SEQ_FEATURE	lipid moiety-binding region:GPI-anchor amidated serine	5	0.931099	0.0538162	ENSMUSG00000026246, ENSMUSG00000000805, ENSMUSG00000045287, ENSMUSG00000038209, ENSMUSG00000020183	421	61	18012	3.50687	1	0.932523	60.5526
UP_KEYWORDS	Antimicrobial	7	1.30354	0.0543019	ENSMUSG00000027483, ENSMUSG00000074679, ENSMUSG00000031722, ENSMUSG00000022126, ENSMUSG00000064246, ENSMUSG00000016024, ENSMUSG00000042250	516	119	22680	2.5855	1	0.277841	52.7371
GOTERM_BP_DIRECT	GO:0046415~urate metabolic process	3	0.558659	0.0188286	ENSMUSG00000078650, ENSMUSG00000021335, ENSMUSG00000036083	439	9	18082	13.7297	1	0.492901	27.9752
UP_KEYWORDS	Lipid metabolism	16	2.97952	0.0552041	ENSMUSG00000029273, ENSMUSG00000029919, ENSMUSG00000030546, ENSMUSG00000047026, ENSMUSG00000033533, ENSMUSG00000030711, ENSMUSG00000021364, ENSMUSG00000002992, ENSMUSG00000109350, ENSMUSG00000027875, ENSMUSG00000060317, ENSMUSG00000024052, ENSMUSG00000070985, ENSMUSG00000024770, ENSMUSG00000024164, ENSMUSG00000032310	516	417	22680	1.68646	1	0.277432	53.3388
GOTERM_BP_DIRECT	GO:0003094~glomerular filtration	3	0.558659	0.0188286	ENSMUSG00000031616, ENSMUSG00000004655, ENSMUSG00000016494	439	9	18082	13.7297	1	0.492901	27.9752
GOTERM_BP_DIRECT	GO:0042572~retinol metabolic process	4	0.744879	0.0195856	ENSMUSG00000074207, ENSMUSG00000066026, ENSMUSG00000024990, ENSMUSG00000061808	439	24	18082	6.86484	1	0.500747	28.9285
UP_KEYWORDS	Collagen degradation	3	0.558659	0.0558963	ENSMUSG00000050578, ENSMUSG00000047562, ENSMUSG00000025355	516	17	22680	7.7565	1	0.276138	53.7956
GOTERM_BP_DIRECT	GO:0051607~defense response to virus	10	1.8622	0.0207076	ENSMUSG00000067297, ENSMUSG00000032623, ENSMUSG00000029561, ENSMUSG00000041827, ENSMUSG00000001168, ENSMUSG00000035692, ENSMUSG00000037921, ENSMUSG00000066861, ENSMUSG00000034459, ENSMUSG00000032690	439	167	18082	2.46641	1	0.514516	30.3197
GOTERM_BP_DIRECT	GO:0006879~cellular iron ion homeostasis	5	0.931099	0.0231558	ENSMUSG00000039004, ENSMUSG00000003617, ENSMUSG00000026822, ENSMUSG00000030895, ENSMUSG00000032554	439	45	18082	4.57656	1	0.548774	33.2668
GOTERM_BP_DIRECT	GO:0006957~complement activation, alternative pathway	3	0.558659	0.0231627	ENSMUSG00000015083, ENSMUSG00000090231, ENSMUSG00000024164	439	10	18082	12.3567	1	0.543053	33.275
GOTERM_BP_DIRECT	GO:0051923~sulfation	3	0.558659	0.0231627	ENSMUSG00000029273, ENSMUSG00000023122, ENSMUSG00000030711	439	10	18082	12.3567	1	0.543053	33.275
GOTERM_BP_DIRECT	GO:0055114~oxidation-reduction process	26	4.84171	0.0245687	ENSMUSG00000003617, ENSMUSG00000034528, ENSMUSG00000063730, ENSMUSG00000034785, ENSMUSG00000024747, ENSMUSG00000039783, ENSMUSG00000033715, ENSMUSG00000029811, ENSMUSG00000021214, ENSMUSG00000060613, ENSMUSG00000052131, ENSMUSG00000032315, ENSMUSG00000017453, ENSMUSG00000022445, ENSMUSG00000066026, ENSMUSG00000025911, ENSMUSG00000040181, ENSMUSG00000022012, ENSMUSG00000019102, ENSMUSG00000089789,…	439	676	18082	1.58419	1	0.558743	34.9137
GOTERM_BP_DIRECT	GO:0050806~positive regulation of synaptic transmission	4	0.744879	0.0268396	ENSMUSG00000024401, ENSMUSG00000035864, ENSMUSG00000032452, ENSMUSG00000030898	439	27	18082	6.10208	1	0.585551	37.4808
GOTERM_BP_DIRECT	GO:0045760~positive regulation of action potential	3	0.558659	0.0278622	ENSMUSG00000045875, ENSMUSG00000024401, ENSMUSG00000053519	439	11	18082	11.2334	1	0.593743	38.6054
SMART	SM00211:TY	3	0.558659	0.0584813	ENSMUSG00000026185, ENSMUSG00000023046, ENSMUSG00000024610	244	17	10425	7.53978	0.999972	0.614503	52.196
GOTERM_BP_DIRECT	GO:0050766~positive regulation of phagocytosis	5	0.931099	0.0285908	ENSMUSG00000031451, ENSMUSG00000021795, ENSMUSG00000002944, ENSMUSG00000024401, ENSMUSG00000024164	439	48	18082	4.29053	1	0.59774	39.3948
GOTERM_BP_DIRECT	GO:0071222~cellular response to lipopolysaccharide	11	2.04842	0.0315003	ENSMUSG00000042677, ENSMUSG00000063193, ENSMUSG00000058427, ENSMUSG00000104713, ENSMUSG00000026822, ENSMUSG00000002944, ENSMUSG00000024401, ENSMUSG00000079362, ENSMUSG00000022126, ENSMUSG00000026166, ENSMUSG00000020889, ENSMUSG00000016024	439	209	18082	2.16785	1	0.628361	42.4535
GOTERM_BP_DIRECT	GO:0007584~response to nutrient	6	1.11732	0.0319596	ENSMUSG00000089960, ENSMUSG00000024371, ENSMUSG00000024402, ENSMUSG00000015340, ENSMUSG00000027792, ENSMUSG00000019102	439	73	18082	3.3854	1	0.628323	42.9229
UP_KEYWORDS	Angiogenesis	7	1.30354	0.0598601	ENSMUSG00000020357, ENSMUSG00000042677, ENSMUSG00000039062, ENSMUSG00000036585, ENSMUSG00000060188, ENSMUSG00000072115, ENSMUSG00000025355	516	122	22680	2.52192	1	0.288656	56.3327
GOTERM_BP_DIRECT	GO:0051384~response to glucocorticoid	6	1.11732	0.0353339	ENSMUSG00000039004, ENSMUSG00000058427, ENSMUSG00000024401, ENSMUSG00000027792, ENSMUSG00000030711, ENSMUSG00000019102	439	75	18082	3.29513	1	0.660486	46.262
INTERPRO	IPR017942:Lipid-binding serum glycoprotein, N-terminal	3	0.558659	0.060716	ENSMUSG00000027483, ENSMUSG00000078998, ENSMUSG00000016024	491	17	20594	7.4017	1	0.721906	62.3267
INTERPRO	IPR000716:Thyroglobulin type-1	3	0.558659	0.060716	ENSMUSG00000026185, ENSMUSG00000023046, ENSMUSG00000024610	491	17	20594	7.4017	1	0.721906	62.3267
INTERPRO	IPR009020:Proteinase inhibitor, propeptide	3	0.558659	0.060716	ENSMUSG00000021999, ENSMUSG00000027419, ENSMUSG00000021587	491	17	20594	7.4017	1	0.721906	62.3267
UP_KEYWORDS	Hydrolase	48	8.93855	0.0617066	ENSMUSG00000042677, ENSMUSG00000050578, ENSMUSG00000027419, ENSMUSG00000060579, ENSMUSG00000047562, ENSMUSG00000036278, ENSMUSG00000004552, ENSMUSG00000021456, ENSMUSG00000054083, ENSMUSG00000026246, ENSMUSG00000024052, ENSMUSG00000023914, ENSMUSG00000101605, ENSMUSG00000031645, ENSMUSG00000035606, ENSMUSG00000044667, ENSMUSG00000072949, ENSMUSG00000024770, ENSMUSG00000025075, ENSMUSG00000034112,…	516	1646	22680	1.28175	1	0.291978	57.47
UP_KEYWORDS	Gamma-carboxyglutamic acid	3	0.558659	0.0619624	ENSMUSG00000031451, ENSMUSG00000027249, ENSMUSG00000061808	516	18	22680	7.32558	1	0.288785	57.6254
UP_SEQ_FEATURE	domain:Kazal-like	4	0.744879	0.0620543	ENSMUSG00000032548, ENSMUSG00000029309, ENSMUSG00000028415, ENSMUSG00000030237	421	39	18012	4.38809	1	0.951826	65.9469
GOTERM_BP_DIRECT	GO:0001934~positive regulation of protein phosphorylation	10	1.8622	0.035581	ENSMUSG00000031451, ENSMUSG00000029816, ENSMUSG00000020357, ENSMUSG00000029468, ENSMUSG00000024401, ENSMUSG00000036585, ENSMUSG00000031616, ENSMUSG00000027249, ENSMUSG00000024164, ENSMUSG00000038209	439	184	18082	2.23854	1	0.65781	46.4991
GOTERM_BP_DIRECT	GO:0006631~fatty acid metabolic process	9	1.67598	0.0364061	ENSMUSG00000024052, ENSMUSG00000060317, ENSMUSG00000029919, ENSMUSG00000070985, ENSMUSG00000002944, ENSMUSG00000047026, ENSMUSG00000033533, ENSMUSG00000021364, ENSMUSG00000024164	439	156	18082	2.37629	1	0.661173	47.2839
GOTERM_BP_DIRECT	GO:0031663~lipopolysaccharide-mediated signaling pathway	4	0.744879	0.0384378	ENSMUSG00000035042, ENSMUSG00000024401, ENSMUSG00000016024, ENSMUSG00000023992	439	31	18082	5.31472	1	0.676312	49.1702
UP_KEYWORDS	Actin-binding	11	2.04842	0.0629056	ENSMUSG00000060180, ENSMUSG00000027525, ENSMUSG00000033196, ENSMUSG00000055357, ENSMUSG00000021998, ENSMUSG00000026175, ENSMUSG00000055775, ENSMUSG00000014164, ENSMUSG00000026418, ENSMUSG00000022353, ENSMUSG00000035540	516	252	22680	1.9186	1	0.288424	58.1938
GOTERM_BP_DIRECT	GO:0030154~cell differentiation	28	5.21415	0.0403338	ENSMUSG00000042708, ENSMUSG00000042677, ENSMUSG00000007805, ENSMUSG00000032446, ENSMUSG00000020889, ENSMUSG00000048731, ENSMUSG00000048015, ENSMUSG00000026259, ENSMUSG00000002384, ENSMUSG00000019647, ENSMUSG00000026452, ENSMUSG00000037621, ENSMUSG00000029646, ENSMUSG00000012350, ENSMUSG00000039004, ENSMUSG00000050071, ENSMUSG00000072791, ENSMUSG00000072115, ENSMUSG00000045518, ENSMUSG00000006642,…	439	780	18082	1.47858	1	0.689181	50.8731
GOTERM_BP_DIRECT	GO:0045071~negative regulation of viral genome replication	4	0.744879	0.0416755	ENSMUSG00000035042, ENSMUSG00000041827, ENSMUSG00000024401, ENSMUSG00000035692	439	32	18082	5.14863	1	0.696365	52.0455
PIR_SUPERFAMILY	PIRSF001154:complement B/C2	2	0.372439	0.064253	ENSMUSG00000024371, ENSMUSG00000090231	60	2	1807	30.1167	0.96836	0.683714	47.5452
SMART	SM00216:VWD	3	0.558659	0.0648067	ENSMUSG00000079679, ENSMUSG00000001930, ENSMUSG00000066108	244	18	10425	7.1209	0.999991	0.621496	55.9842
UP_SEQ_FEATURE	region of interest:Heparin-binding	3	0.558659	0.0649078	ENSMUSG00000031645, ENSMUSG00000036585, ENSMUSG00000029811	421	18	18012	7.13064	1	0.954449	67.6476
UP_SEQ_FEATURE	domain:IGFBP N-terminal	3	0.558659	0.0649078	ENSMUSG00000026185, ENSMUSG00000023046, ENSMUSG00000027656	421	18	18012	7.13064	1	0.954449	67.6476
UP_KEYWORDS	Potassium channel	5	0.931099	0.0658888	ENSMUSG00000020331, ENSMUSG00000035165, ENSMUSG00000057182, ENSMUSG00000053519, ENSMUSG00000039672	516	67	22680	3.28011	1	0.296032	59.9453
GOTERM_BP_DIRECT	GO:0008283~cell proliferation	11	2.04842	0.0422786	ENSMUSG00000032315, ENSMUSG00000090231, ENSMUSG00000032356, ENSMUSG00000056900, ENSMUSG00000024402, ENSMUSG00000024401, ENSMUSG00000024610, ENSMUSG00000036585, ENSMUSG00000012396, ENSMUSG00000016494, ENSMUSG00000028699	439	220	18082	2.05945	1	0.696819	52.5638
GOTERM_BP_DIRECT	GO:0050828~regulation of liquid surface tension	2	0.372439	0.0478605	ENSMUSG00000021795, ENSMUSG00000027483	439	2	18082	41.1891	1	0.737391	57.1173
INTERPRO	IPR027417:P-loop containing nucleoside triphosphate hydrolase	30	5.58659	0.0672186	ENSMUSG00000029273, ENSMUSG00000043157, ENSMUSG00000047369, ENSMUSG00000040136, ENSMUSG00000090019, ENSMUSG00000030711, ENSMUSG00000023122, ENSMUSG00000069830, ENSMUSG00000041828, ENSMUSG00000033196, ENSMUSG00000047712, ENSMUSG00000022262, ENSMUSG00000031788, ENSMUSG00000043931, ENSMUSG00000052688, ENSMUSG00000069874, ENSMUSG00000060180, ENSMUSG00000049709, ENSMUSG00000070390, ENSMUSG00000104713,…	491	909	20594	1.38426	1	0.75096	66.1925
INTERPRO	IPR027401:Myosin-like IQ motif-containing domain	3	0.558659	0.067259	ENSMUSG00000060180, ENSMUSG00000033196, ENSMUSG00000055775	491	18	20594	6.9905	1	0.743536	66.2154
INTERPRO	IPR000827:CC chemokine, conserved site	3	0.558659	0.067259	ENSMUSG00000035373, ENSMUSG00000035042, ENSMUSG00000026166	491	18	20594	6.9905	1	0.743536	66.2154
INTERPRO	IPR001846:von Willebrand factor, type D domain	3	0.558659	0.067259	ENSMUSG00000079679, ENSMUSG00000001930, ENSMUSG00000066108	491	18	20594	6.9905	1	0.743536	66.2154
INTERPRO	IPR007743:Interferon-inducible GTPase	3	0.558659	0.067259	ENSMUSG00000078853, ENSMUSG00000054072, ENSMUSG00000069874	491	18	20594	6.9905	1	0.743536	66.2154
GOTERM_BP_DIRECT	GO:0060697~positive regulation of phospholipid catabolic process	2	0.372439	0.0478605	ENSMUSG00000002992, ENSMUSG00000109350	439	2	18082	41.1891	1	0.737391	57.1173
UP_SEQ_FEATURE	chain:Chromobox protein homolog 6	2	0.372439	0.0683386	ENSMUSG00000022421, ENSMUSG00000089837	421	3	18012	28.5226	1	0.957999	69.5867
UP_SEQ_FEATURE	compositionally biased region:Glu-rich (highly acidic)	2	0.372439	0.0683386	ENSMUSG00000067199, ENSMUSG00000032452	421	3	18012	28.5226	1	0.957999	69.5867
UP_SEQ_FEATURE	chain:Neuronal pentraxin receptor	2	0.372439	0.0683386	ENSMUSG00000022421, ENSMUSG00000089837	421	3	18012	28.5226	1	0.957999	69.5867
INTERPRO	IPR000863:Sulfotransferase domain	4	0.744879	0.0692341	ENSMUSG00000029273, ENSMUSG00000023122, ENSMUSG00000027221, ENSMUSG00000030711	491	40	20594	4.1943	1	0.746492	67.3133
GOTERM_BP_DIRECT	GO:0002876~positive regulation of chronic inflammatory response to antigenic stimulus	2	0.372439	0.0478605	ENSMUSG00000024402, ENSMUSG00000024401	439	2	18082	41.1891	1	0.737391	57.1173
GOTERM_BP_DIRECT	GO:2000334~positive regulation of blood microparticle formation	2	0.372439	0.0478605	ENSMUSG00000002944, ENSMUSG00000024401	439	2	18082	41.1891	1	0.737391	57.1173
INTERPRO	IPR000025:Melatonin receptor family	2	0.372439	0.0696984	ENSMUSG00000056380, ENSMUSG00000054764	491	3	20594	27.962	1	0.741566	67.5665
GOTERM_BP_DIRECT	GO:0050900~leukocyte migration	4	0.744879	0.0485473	ENSMUSG00000020310, ENSMUSG00000024401, ENSMUSG00000072115, ENSMUSG00000016494	439	34	18082	4.84577	1	0.737928	57.6481
GOTERM_BP_DIRECT	GO:0032526~response to retinoic acid	5	0.931099	0.0491006	ENSMUSG00000039004, ENSMUSG00000029084, ENSMUSG00000074207, ENSMUSG00000024990, ENSMUSG00000012396	439	57	18082	3.61308	1	0.737479	58.0714
GOTERM_BP_DIRECT	GO:0007202~activation of phospholipase C activity	3	0.558659	0.0499222	ENSMUSG00000045875, ENSMUSG00000072115, ENSMUSG00000031980	439	15	18082	8.23781	1	0.738982	58.6924
GOTERM_BP_DIRECT	GO:2000505~regulation of energy homeostasis	3	0.558659	0.0499222	ENSMUSG00000002384, ENSMUSG00000005373, ENSMUSG00000002944	439	15	18082	8.23781	1	0.738982	58.6924
GOTERM_BP_DIRECT	GO:1901379~regulation of potassium ion transmembrane transport	3	0.558659	0.0499222	ENSMUSG00000035165, ENSMUSG00000053519, ENSMUSG00000039672	439	15	18082	8.23781	1	0.738982	58.6924
GOTERM_BP_DIRECT	GO:0050901~leukocyte tethering or rolling	3	0.558659	0.0499222	ENSMUSG00000020310, ENSMUSG00000024401, ENSMUSG00000027009	439	15	18082	8.23781	1	0.738982	58.6924
SMART	SM00121:IB	3	0.558659	0.0713491	ENSMUSG00000026185, ENSMUSG00000023046, ENSMUSG00000027656	244	19	10425	6.74612	0.999997	0.628706	59.6107
UP_KEYWORDS	Adaptive immunity	6	1.11732	0.0725818	ENSMUSG00000049709, ENSMUSG00000051076, ENSMUSG00000061414, ENSMUSG00000024610, ENSMUSG00000032446, ENSMUSG00000053044	516	98	22680	2.69103	1	0.317296	63.6309
GOTERM_BP_DIRECT	GO:0071356~cellular response to tumor necrosis factor	7	1.30354	0.0511486	ENSMUSG00000042677, ENSMUSG00000026822, ENSMUSG00000035373, ENSMUSG00000035042, ENSMUSG00000022126, ENSMUSG00000026166, ENSMUSG00000064246	439	110	18082	2.62112	1	0.743296	59.6034
GOTERM_BP_DIRECT	GO:0010043~response to zinc ion	4	0.744879	0.0521778	ENSMUSG00000029468, ENSMUSG00000040136, ENSMUSG00000028307, ENSMUSG00000032348	439	35	18082	4.70732	1	0.746097	60.3532
GOTERM_BP_DIRECT	GO:0007596~blood coagulation	6	1.11732	0.0531683	ENSMUSG00000031451, ENSMUSG00000021999, ENSMUSG00000001930, ENSMUSG00000031645, ENSMUSG00000027249, ENSMUSG00000024164	439	84	18082	2.94208	1	0.748549	61.0625
GOTERM_BP_DIRECT	GO:0008202~steroid metabolic process	6	1.11732	0.0531683	ENSMUSG00000089789, ENSMUSG00000032315, ENSMUSG00000027875, ENSMUSG00000078650, ENSMUSG00000030711, ENSMUSG00000032310	439	84	18082	2.94208	1	0.748549	61.0625
GOTERM_BP_DIRECT	GO:0030216~keratinocyte differentiation	6	1.11732	0.0554208	ENSMUSG00000029671, ENSMUSG00000020310, ENSMUSG00000049128, ENSMUSG00000050359, ENSMUSG00000046259, ENSMUSG00000027401	439	85	18082	2.90746	1	0.75909	62.6311
GOTERM_BP_DIRECT	GO:0035725~sodium ion transmembrane transport	4	0.744879	0.0559355	ENSMUSG00000020331, ENSMUSG00000021336, ENSMUSG00000021335, ENSMUSG00000036083	439	36	18082	4.57656	1	0.758246	62.9811
GOTERM_BP_DIRECT	GO:0071361~cellular response to ethanol	3	0.558659	0.056161	ENSMUSG00000089960, ENSMUSG00000035373, ENSMUSG00000015340	439	16	18082	7.72295	1	0.755601	63.1335
INTERPRO	IPR002928:Myosin tail	3	0.558659	0.0740225	ENSMUSG00000060180, ENSMUSG00000033196, ENSMUSG00000055775	491	19	20594	6.62257	1	0.756096	69.838
INTERPRO	IPR021109:Aspartic peptidase	3	0.558659	0.0740225	ENSMUSG00000085925, ENSMUSG00000040605, ENSMUSG00000004552	491	19	20594	6.62257	1	0.756096	69.838
INTERPRO	IPR016293:Peptidase M10A, metazoans	3	0.558659	0.0740225	ENSMUSG00000050578, ENSMUSG00000047562, ENSMUSG00000025355	491	19	20594	6.62257	1	0.756096	69.838
INTERPRO	IPR006052:Tumour necrosis factor	3	0.558659	0.0740225	ENSMUSG00000024402, ENSMUSG00000024401, ENSMUSG00000050395	491	19	20594	6.62257	1	0.756096	69.838
GOTERM_BP_DIRECT	GO:2000406~positive regulation of T cell migration	3	0.558659	0.056161	ENSMUSG00000035042, ENSMUSG00000027009, ENSMUSG00000026166	439	16	18082	7.72295	1	0.755601	63.1335
GOTERM_BP_DIRECT	GO:0007009~plasma membrane organization	3	0.558659	0.056161	ENSMUSG00000018126, ENSMUSG00000029468, ENSMUSG00000022353	439	16	18082	7.72295	1	0.755601	63.1335
UP_KEYWORDS	Hemostasis	4	0.744879	0.0778261	ENSMUSG00000021999, ENSMUSG00000001930, ENSMUSG00000031645, ENSMUSG00000027249	516	44	22680	3.99577	1	0.332223	66.2966
UP_KEYWORDS	Blood coagulation	4	0.744879	0.0778261	ENSMUSG00000021999, ENSMUSG00000001930, ENSMUSG00000031645, ENSMUSG00000027249	516	44	22680	3.99577	1	0.332223	66.2966
UP_KEYWORDS	Heparin-binding	5	0.931099	0.0779689	ENSMUSG00000035373, ENSMUSG00000031645, ENSMUSG00000036585, ENSMUSG00000029811, ENSMUSG00000029373	516	71	22680	3.09532	1	0.328439	66.3666
GOTERM_BP_DIRECT	GO:0009267~cellular response to starvation	5	0.931099	0.0573462	ENSMUSG00000031451, ENSMUSG00000060180, ENSMUSG00000029368, ENSMUSG00000040412, ENSMUSG00000021876	439	60	18082	3.43242	1	0.758972	63.9246
GOTERM_BP_DIRECT	GO:0009636~response to toxic substance	6	1.11732	0.0577276	ENSMUSG00000020182, ENSMUSG00000000303, ENSMUSG00000032315, ENSMUSG00000035042, ENSMUSG00000024354, ENSMUSG00000042638	439	86	18082	2.87366	1	0.757348	64.1758
GOTERM_BP_DIRECT	GO:0030501~positive regulation of bone mineralization	4	0.744879	0.0598184	ENSMUSG00000039004, ENSMUSG00000029468, ENSMUSG00000035692, ENSMUSG00000024598	439	37	18082	4.45287	1	0.765977	65.5236
INTERPRO	IPR000867:Insulin-like growth factor-binding protein, IGFBP	3	0.558659	0.0809925	ENSMUSG00000026185, ENSMUSG00000023046, ENSMUSG00000027656	491	20	20594	6.29145	1	0.780984	73.1886
GOTERM_BP_DIRECT	GO:0006182~cGMP biosynthetic process	3	0.558659	0.0626552	ENSMUSG00000032978, ENSMUSG00000004655, ENSMUSG00000042638	439	17	18082	7.26866	1	0.778286	67.2761
GOTERM_BP_DIRECT	GO:0048488~synaptic vesicle endocytosis	3	0.558659	0.0626552	ENSMUSG00000040276, ENSMUSG00000026452, ENSMUSG00000035864	439	17	18082	7.26866	1	0.778286	67.2761
UP_KEYWORDS	Monooxygenase	7	1.30354	0.0830296	ENSMUSG00000032315, ENSMUSG00000022445, ENSMUSG00000039783, ENSMUSG00000040181, ENSMUSG00000060613, ENSMUSG00000005547, ENSMUSG00000032310	516	133	22680	2.31334	1	0.341968	68.7618
GOTERM_BP_DIRECT	GO:0007250~activation of NF-kappaB-inducing kinase activity	3	0.558659	0.0626552	ENSMUSG00000050395, ENSMUSG00000064246, ENSMUSG00000031980	439	17	18082	7.26866	1	0.778286	67.2761
GOTERM_BP_DIRECT	GO:0006952~defense response	7	1.30354	0.0629985	ENSMUSG00000049709, ENSMUSG00000038591, ENSMUSG00000024401, ENSMUSG00000024610, ENSMUSG00000022126, ENSMUSG00000078853, ENSMUSG00000069874	439	116	18082	2.48555	1	0.776438	67.4824
GOTERM_BP_DIRECT	GO:0008217~regulation of blood pressure	5	0.931099	0.0632293	ENSMUSG00000031616, ENSMUSG00000035783, ENSMUSG00000016494, ENSMUSG00000030711, ENSMUSG00000031980	439	62	18082	3.3217	1	0.773998	67.6204
GOTERM_BP_DIRECT	GO:0006641~triglyceride metabolic process	4	0.744879	0.0679506	ENSMUSG00000078650, ENSMUSG00000040564, ENSMUSG00000002944, ENSMUSG00000032079	439	39	18082	4.22452	1	0.79502	70.3252
UP_SEQ_FEATURE	metal ion-binding site:Calcium 3; via carbonyl oxygen	3	0.558659	0.0851519	ENSMUSG00000050578, ENSMUSG00000026452, ENSMUSG00000035864	421	21	18012	6.11198	1	0.979365	77.6093
GOTERM_BP_DIRECT	GO:0043277~apoptotic cell clearance	3	0.558659	0.0693887	ENSMUSG00000031451, ENSMUSG00000002944, ENSMUSG00000026390	439	18	18082	6.86484	1	0.798548	71.1059
GOTERM_BP_DIRECT	GO:0001676~long-chain fatty acid metabolic process	3	0.558659	0.0693887	ENSMUSG00000002944, ENSMUSG00000021226, ENSMUSG00000072949	439	18	18082	6.86484	1	0.798548	71.1059
GOTERM_BP_DIRECT	GO:0003331~positive regulation of extracellular matrix constituent secretion	2	0.372439	0.0709267	ENSMUSG00000021999, ENSMUSG00000031980	439	3	18082	27.4594	1	0.802422	71.9193
INTERPRO	IPR002048:EF-hand domain	10	1.8622	0.0862637	ENSMUSG00000031709, ENSMUSG00000059741, ENSMUSG00000043705, ENSMUSG00000022441, ENSMUSG00000029309, ENSMUSG00000061414, ENSMUSG00000021998, ENSMUSG00000054459, ENSMUSG00000053519, ENSMUSG00000054083	491	223	20594	1.88085	1	0.796121	75.4877
GOTERM_BP_DIRECT	GO:0046483~heterocycle metabolic process	2	0.372439	0.0709267	ENSMUSG00000032315, ENSMUSG00000032310	439	3	18082	27.4594	1	0.802422	71.9193
GOTERM_BP_DIRECT	GO:1903817~negative regulation of voltage-gated potassium channel activity	2	0.372439	0.0709267	ENSMUSG00000035165, ENSMUSG00000039672	439	3	18082	27.4594	1	0.802422	71.9193
GOTERM_BP_DIRECT	GO:0045833~negative regulation of lipid metabolic process	2	0.372439	0.0709267	ENSMUSG00000002992, ENSMUSG00000109350	439	3	18082	27.4594	1	0.802422	71.9193
GOTERM_BP_DIRECT	GO:0034633~retinol transport	2	0.372439	0.0709267	ENSMUSG00000032327, ENSMUSG00000024990	439	3	18082	27.4594	1	0.802422	71.9193
GOTERM_BP_DIRECT	GO:0010033~response to organic substance	5	0.931099	0.0726232	ENSMUSG00000029304, ENSMUSG00000089960, ENSMUSG00000029468, ENSMUSG00000024401, ENSMUSG00000012396	439	65	18082	3.16839	1	0.806874	72.7915
INTERPRO	IPR002477:Peptidoglycan binding-like	3	0.558659	0.0881553	ENSMUSG00000050578, ENSMUSG00000047562, ENSMUSG00000025355	491	21	20594	5.99185	1	0.797188	76.2667
GOTERM_BP_DIRECT	GO:0048146~positive regulation of fibroblast proliferation	5	0.931099	0.0726232	ENSMUSG00000031451, ENSMUSG00000032356, ENSMUSG00000024610, ENSMUSG00000004655, ENSMUSG00000031980	439	65	18082	3.16839	1	0.806874	72.7915
SMART	SM00197:SAA	2	0.372439	0.0900403	ENSMUSG00000040026, ENSMUSG00000040017	244	4	10425	21.3627	1	0.690469	68.5142
UP_SEQ_FEATURE	region of interest:Phospholipid binding	2	0.372439	0.0900665	ENSMUSG00000026452, ENSMUSG00000035864	421	4	18012	21.3919	1	0.981868	79.5482
GOTERM_BP_DIRECT	GO:0031018~endocrine pancreas development	4	0.744879	0.0765554	ENSMUSG00000045518, ENSMUSG00000001566, ENSMUSG00000026398, ENSMUSG00000030406	439	41	18082	4.01845	1	0.820754	74.716
GOTERM_BP_DIRECT	GO:0051259~protein oligomerization	5	0.931099	0.0792577	ENSMUSG00000042677, ENSMUSG00000029468, ENSMUSG00000006574, ENSMUSG00000026348, ENSMUSG00000047797	439	67	18082	3.07381	1	0.82862	75.9634
GOTERM_BP_DIRECT	GO:0006919~activation of cysteine-type endopeptidase activity involved in apoptotic process	5	0.931099	0.0792577	ENSMUSG00000070390, ENSMUSG00000069830, ENSMUSG00000024401, ENSMUSG00000050395, ENSMUSG00000024066	439	67	18082	3.07381	1	0.82862	75.9634
INTERPRO	IPR000074:Apolipoprotein A1/A4/E	2	0.372439	0.0918366	ENSMUSG00000032079, ENSMUSG00000032080	491	4	20594	20.9715	1	0.804851	77.7169
INTERPRO	IPR021177:Serum albumin/Alpha-fetoprotein	2	0.372439	0.0918366	ENSMUSG00000029369, ENSMUSG00000029368	491	4	20594	20.9715	1	0.804851	77.7169
INTERPRO	IPR000096:Serum amyloid A protein	2	0.372439	0.0918366	ENSMUSG00000040026, ENSMUSG00000040017	491	4	20594	20.9715	1	0.804851	77.7169
COG_ONTOLOGY	Lipid metabolism	5	0.931099	0.0928901	ENSMUSG00000021416, ENSMUSG00000024209, ENSMUSG00000047026, ENSMUSG00000033533, ENSMUSG00000027792	43	88	2126	2.8092	0.718435	0.469373	47.5576
GOTERM_BP_DIRECT	GO:0071346~cellular response to interferon-gamma	5	0.931099	0.0826843	ENSMUSG00000104713, ENSMUSG00000035373, ENSMUSG00000035042, ENSMUSG00000079362, ENSMUSG00000022126, ENSMUSG00000026166	439	68	18082	3.02861	1	0.838735	77.4619
GOTERM_BP_DIRECT	GO:0045780~positive regulation of bone resorption	3	0.558659	0.083513	ENSMUSG00000029304, ENSMUSG00000039115, ENSMUSG00000032554	439	20	18082	6.17836	1	0.838813	77.8109
GOTERM_BP_DIRECT	GO:0019433~triglyceride catabolic process	3	0.558659	0.083513	ENSMUSG00000030546, ENSMUSG00000032079, ENSMUSG00000032080	439	20	18082	6.17836	1	0.838813	77.8109
GOTERM_BP_DIRECT	GO:0001503~ossification	6	1.11732	0.0837604	ENSMUSG00000039004, ENSMUSG00000029304, ENSMUSG00000002384, ENSMUSG00000006538, ENSMUSG00000014813, ENSMUSG00000034320	439	96	18082	2.57432	1	0.83676	77.914
GOTERM_BP_DIRECT	GO:0090002~establishment of protein localization to plasma membrane	4	0.744879	0.0856125	ENSMUSG00000000303, ENSMUSG00000040276, ENSMUSG00000024401, ENSMUSG00000038298	439	43	18082	3.83154	1	0.840561	78.6723
GOTERM_BP_DIRECT	GO:0007166~cell surface receptor signaling pathway	10	1.8622	0.0860424	ENSMUSG00000019647, ENSMUSG00000002944, ENSMUSG00000027217, ENSMUSG00000056380, ENSMUSG00000030406, ENSMUSG00000027249, ENSMUSG00000028699, ENSMUSG00000054764, ENSMUSG00000031980, ENSMUSG00000005763	439	219	18082	1.88078	1	0.839209	78.8447
GOTERM_BP_DIRECT	GO:0040008~regulation of growth	5	0.931099	0.0861827	ENSMUSG00000031451, ENSMUSG00000026185, ENSMUSG00000006538, ENSMUSG00000090272, ENSMUSG00000021365	439	69	18082	2.98471	1	0.836835	78.9007
GOTERM_BP_DIRECT	GO:0007275~multicellular organism development	33	6.14525	0.0903795	ENSMUSG00000085925, ENSMUSG00000042677, ENSMUSG00000007805, ENSMUSG00000037211, ENSMUSG00000024401, ENSMUSG00000032446, ENSMUSG00000012396, ENSMUSG00000048015, ENSMUSG00000048731, ENSMUSG00000026259, ENSMUSG00000002384, ENSMUSG00000019647, ENSMUSG00000037621, ENSMUSG00000029646, ENSMUSG00000039004, ENSMUSG00000050071, ENSMUSG00000000125, ENSMUSG00000020218, ENSMUSG00000072115, ENSMUSG00000074505,…	439	1029	18082	1.32093	1	0.848515	80.5126
PIR_SUPERFAMILY	PIRSF002520:serum albumin	2	0.372439	0.0948398	ENSMUSG00000029369, ENSMUSG00000029368	60	3	1807	20.0778	0.99438	0.726201	62.0196
GOTERM_BP_DIRECT	GO:0090280~positive regulation of calcium ion import	3	0.558659	0.0908749	ENSMUSG00000034112, ENSMUSG00000043029, ENSMUSG00000014813	439	21	18082	5.88415	1	0.847417	80.695
UP_KEYWORDS	Myosin	4	0.744879	0.0952618	ENSMUSG00000060180, ENSMUSG00000059741, ENSMUSG00000033196, ENSMUSG00000055775	516	48	22680	3.66279	1	0.378678	73.9146
UP_KEYWORDS	Heme	8	1.48976	0.0956591	ENSMUSG00000032315, ENSMUSG00000015340, ENSMUSG00000022445, ENSMUSG00000030895, ENSMUSG00000020889, ENSMUSG00000060613, ENSMUSG00000005547, ENSMUSG00000032310	516	171	22680	2.0563	1	0.375467	74.068
GOTERM_BP_DIRECT	GO:0001829~trophectodermal cell differentiation	3	0.558659	0.0908749	ENSMUSG00000000303, ENSMUSG00000032446, ENSMUSG00000029646	439	21	18082	5.88415	1	0.847417	80.695
GOTERM_BP_DIRECT	GO:0048144~fibroblast proliferation	2	0.372439	0.0934354	ENSMUSG00000031616, ENSMUSG00000031980	439	4	18082	20.5945	1	0.853017	81.6125
GOTERM_BP_DIRECT	GO:0009624~response to nematode	2	0.372439	0.0934354	ENSMUSG00000032315, ENSMUSG00000038209	439	4	18082	20.5945	1	0.853017	81.6125
GOTERM_BP_DIRECT	GO:0060693~regulation of branching involved in salivary gland morphogenesis	2	0.372439	0.0934354	ENSMUSG00000000303, ENSMUSG00000024401	439	4	18082	20.5945	1	0.853017	81.6125
GOTERM_BP_DIRECT	GO:0051180~vitamin transport	2	0.372439	0.0934354	ENSMUSG00000029369, ENSMUSG00000035540	439	4	18082	20.5945	1	0.853017	81.6125
GOTERM_BP_DIRECT	GO:0015793~glycerol transport	2	0.372439	0.0934354	ENSMUSG00000028427, ENSMUSG00000004655	439	4	18082	20.5945	1	0.853017	81.6125
GOTERM_BP_DIRECT	GO:0034767~positive regulation of ion transmembrane transport	2	0.372439	0.0934354	ENSMUSG00000029468, ENSMUSG00000038298	439	4	18082	20.5945	1	0.853017	81.6125
UP_KEYWORDS	Potassium transport	6	1.11732	0.0968304	ENSMUSG00000020331, ENSMUSG00000035165, ENSMUSG00000057182, ENSMUSG00000053519, ENSMUSG00000039672, ENSMUSG00000051497	516	107	22680	2.46468	1	0.374812	74.5152
UP_KEYWORDS	Peroxisome	6	1.11732	0.0968304	ENSMUSG00000021416, ENSMUSG00000060317, ENSMUSG00000070985, ENSMUSG00000017453, ENSMUSG00000024066, ENSMUSG00000075543	516	107	22680	2.46468	1	0.374812	74.5152
GOTERM_BP_DIRECT	GO:2000427~positive regulation of apoptotic cell clearance	2	0.372439	0.0934354	ENSMUSG00000024371, ENSMUSG00000024164	439	4	18082	20.5945	1	0.853017	81.6125
GOTERM_BP_DIRECT	GO:0006836~neurotransmitter transport	4	0.744879	0.0951002	ENSMUSG00000019935, ENSMUSG00000021612, ENSMUSG00000030500, ENSMUSG00000023829	439	45	18082	3.66125	1	0.855592	82.1868
GOTERM_BP_DIRECT	GO:0015701~bicarbonate transport	3	0.558659	0.0984183	ENSMUSG00000006574, ENSMUSG00000000805, ENSMUSG00000034320	439	22	18082	5.61669	1	0.862986	83.2815
GOTERM_BP_DIRECT	GO:0022617~extracellular matrix disassembly	3	0.558659	0.0984183	ENSMUSG00000050578, ENSMUSG00000021998, ENSMUSG00000025355	439	22	18082	5.61669	1	0.862986	83.2815
GOTERM_BP_DIRECT	GO:0032094~response to food	3	0.558659	0.0984183	ENSMUSG00000032315, ENSMUSG00000078650, ENSMUSG00000107478	439	22	18082	5.61669	1	0.862986	83.2815
GOTERM_BP_DIRECT	GO:0071385~cellular response to glucocorticoid stimulus	3	0.558659	0.0984183	ENSMUSG00000044933, ENSMUSG00000089960, ENSMUSG00000014813	439	22	18082	5.61669	1	0.862986	83.2815
GOTERM_BP_DIRECT	GO:0032148~activation of protein kinase B activity	3	0.558659	0.0984183	ENSMUSG00000031451, ENSMUSG00000036585, ENSMUSG00000072115	439	22	18082	5.61669	1	0.862986	83.2815
GOTERM_BP_DIRECT	GO:0007599~hemostasis	4	0.744879	0.0999986	ENSMUSG00000021999, ENSMUSG00000001930, ENSMUSG00000031645, ENSMUSG00000027249	439	46	18082	3.58166	1	0.865041	83.7802

## Sheet: metabolic
Table S4 DAVID GO terms and genes associated with “metabolic” functions of 3D up-regulated genes
Note: genes associated with “metabolic” functions of 3D up-regulated genes (P < 0.05, Fold change > 2).
Gene ID
ENSMUSG00000032315
ENSMUSG00000070704
ENSMUSG00000089960
ENSMUSG00000025934
ENSMUSG00000035811
ENSMUSG00000054630
ENSMUSG00000090171
ENSMUSG00000019102
ENSMUSG00000032348
ENSMUSG00000090165
ENSMUSG00000001663
ENSMUSG00000004035
ENSMUSG00000090175
ENSMUSG00000074207
ENSMUSG00000054545
ENSMUSG00000090145
ENSMUSG00000090124
ENSMUSG00000032310
ENSMUSG00000040181
ENSMUSG00000066026
ENSMUSG00000005547
ENSMUSG00000024747
ENSMUSG00000060613
ENSMUSG00000003617
ENSMUSG00000024066
ENSMUSG00000020182
ENSMUSG00000039783
ENSMUSG00000026348
ENSMUSG00000029811
ENSMUSG00000024209
ENSMUSG00000063730
ENSMUSG00000021456
ENSMUSG00000075543
ENSMUSG00000042428
ENSMUSG00000026246
ENSMUSG00000024052
ENSMUSG00000072949
ENSMUSG00000052131
ENSMUSG00000026829
ENSMUSG00000029919
ENSMUSG00000017453
ENSMUSG00000029084
ENSMUSG00000047026
ENSMUSG00000033533
ENSMUSG00000070880
ENSMUSG00000025453
ENSMUSG00000027875
ENSMUSG00000078650
ENSMUSG00000039062
ENSMUSG00000036587
ENSMUSG00000021226
ENSMUSG00000027790
ENSMUSG00000028307
ENSMUSG00000004344
ENSMUSG00000089789
ENSMUSG00000032080
ENSMUSG00000002992
ENSMUSG00000109350
ENSMUSG00000021416
ENSMUSG00000022126
ENSMUSG00000041735
ENSMUSG00000020604
ENSMUSG00000060317
ENSMUSG00000070985
ENSMUSG00000107478
ENSMUSG00000044309
ENSMUSG00000040564
ENSMUSG00000032079
ENSMUSG00000057346
ENSMUSG00000030711
ENSMUSG00000024990
ENSMUSG00000061808
ENSMUSG00000021335
ENSMUSG00000036083
ENSMUSG00000002944
ENSMUSG00000021364
ENSMUSG00000024164
