# Supplementary material for: Epithelial Cells in 2D and 3D Cultures Exhibit Large Differences in Higher-order Genomic Interactions
Source: Genomics Proteomics Bioinformatics. 2021 Feb 23;20(1):101–9. doi: 10.1016/j.gpb.2020.06.017 (PMC9510857; doi:10.1016/j.gpb.2020.06.017)
Supplement: Supplementary Table S5 — Biological function of select genes up-regulated in the 3D-cultured cells [file mmc5.xlsx]

## Sheet: DAVID GO terms
Table S5 Biological function of select genes up-regulated in the 3D cultured cells
Note: DAVID GO terms of 3D up-regulated genes (P < 0.05, Fold change > 2) in the compartments which are B type in the 2D cultured cells and A type in the 3D cultured cells
Category	Term	Count	%	PValue	Genes	List Total	Pop Hits	Pop Total	Fold Enrichment	Bonferroni	Benjamini	FDR
INTERPRO	IPR006703:AIG1	4	18.1818	7.64565e-08	ENSMUSG00000064262, ENSMUSG00000043505, ENSMUSG00000043931, ENSMUSG00000090019	22	9	20594	416.04	4.66384e-06	4.66384e-06	7.68914e-05
UP_SEQ_FEATURE	active site:Charge relay system	4	18.1818	0.000878186	ENSMUSG00000060317, ENSMUSG00000070985, ENSMUSG00000055172, ENSMUSG00000038521	18	205	18012	19.5252	0.0686912	0.0686912	0.931953
INTERPRO	IPR027417:P-loop containing nucleoside triphosphate hydrolase	6	27.2727	0.0018673	ENSMUSG00000029273, ENSMUSG00000064262, ENSMUSG00000023122, ENSMUSG00000043505, ENSMUSG00000043931, ENSMUSG00000090019	22	909	20594	6.17882	0.107752	0.0554114	1.86212
UP_SEQ_FEATURE	chain:GTPase IMAP family member 1	2	9.09091	0.00188679	ENSMUSG00000043505, ENSMUSG00000090019	18	2	18012	1000.67	0.141848	0.0736353	1.9926
UP_KEYWORDS	Transferase	7	31.8182	0.00311518	ENSMUSG00000070704, ENSMUSG00000029273, ENSMUSG00000060317, ENSMUSG00000070985, ENSMUSG00000023122, ENSMUSG00000035811, ENSMUSG00000024694	22	1654	22680	4.36298	0.183561	0.183561	3.12991
KEGG_PATHWAY	mmu00830:Retinol metabolism	3	13.6364	0.00452175	ENSMUSG00000024747, ENSMUSG00000070704, ENSMUSG00000035811	10	89	7691	25.9247	0.107117	0.107117	3.61014
KEGG_PATHWAY	mmu00053:Ascorbate and aldarate metabolism	2	9.09091	0.0311713	ENSMUSG00000070704, ENSMUSG00000035811	10	27	7691	56.9704	0.54692	0.326888	22.6574
KEGG_PATHWAY	mmu00040:Pentose and glucuronate interconversions	2	9.09091	0.0379798	ENSMUSG00000070704, ENSMUSG00000035811	10	33	7691	46.6121	0.620156	0.275784	26.9585
INTERPRO	IPR024175:Peptidase S1A, complement C1r/C1S/mannan-binding	2	9.09091	0.00610345	ENSMUSG00000055172, ENSMUSG00000038521	22	6	20594	312.03	0.311645	0.117047	5.97126
INTERPRO	IPR014940:BAAT/Acyl-CoA thioester hydrolase C-terminal	2	9.09091	0.00914185	ENSMUSG00000060317, ENSMUSG00000070985	22	9	20594	208.02	0.428915	0.130689	8.82244
INTERPRO	IPR006862:Acyl-CoA thioester hydrolase/bile acid-CoA amino acid N-acetyltransferase	2	9.09091	0.00914185	ENSMUSG00000060317, ENSMUSG00000070985	22	9	20594	208.02	0.428915	0.130689	8.82244
INTERPRO	IPR016662:Acyl-CoA thioesterase, long chain	2	9.09091	0.00914185	ENSMUSG00000060317, ENSMUSG00000070985	22	9	20594	208.02	0.428915	0.130689	8.82244
BIOCARTA	m_classicPathway:Classical Complement Pathway	2	9.09091	0.00930954	ENSMUSG00000055172, ENSMUSG00000038521	2	12	1289	107.417	0.0276694	0.0276694	2.90137
KEGG_PATHWAY	mmu00860:Porphyrin and chlorophyll metabolism	2	9.09091	0.0469916	ENSMUSG00000070704, ENSMUSG00000035811	10	41	7691	37.5171	0.699795	0.259791	32.3283
UP_SEQ_FEATURE	domain:EGF-like; calcium-binding	2	9.09091	0.010336	ENSMUSG00000055172, ENSMUSG00000038521	18	11	18012	181.939	0.568967	0.244612	10.4817
KEGG_PATHWAY	mmu05150:Staphylococcus aureus infection	2	9.09091	0.0570402	ENSMUSG00000055172, ENSMUSG00000038521	10	50	7691	30.764	0.769681	0.254469	37.9049
UP_KEYWORDS	Acyltransferase	3	13.6364	0.0108024	ENSMUSG00000060317, ENSMUSG00000070985, ENSMUSG00000024694	22	171	22680	18.0861	0.506374	0.297415	10.479
UP_KEYWORDS	Protease	4	18.1818	0.0131041	ENSMUSG00000023914, ENSMUSG00000040605, ENSMUSG00000055172, ENSMUSG00000038521	22	542	22680	7.60819	0.575735	0.248587	12.5794
BIOCARTA	m_compPathway:Complement Pathway	2	9.09091	0.0139643	ENSMUSG00000055172, ENSMUSG00000038521	2	18	1289	71.6111	0.0413107	0.0208732	4.33028
KEGG_PATHWAY	mmu00983:Drug metabolism - other enzymes	2	9.09091	0.0581509	ENSMUSG00000070704, ENSMUSG00000035811	10	51	7691	30.1608	0.776368	0.220908	38.4958
KEGG_PATHWAY	mmu00980:Metabolism of xenobiotics by cytochrome P450	2	9.09091	0.0724841	ENSMUSG00000070704, ENSMUSG00000035811	10	64	7691	24.0344	0.847583	0.235653	45.6911
KEGG_PATHWAY	mmu00982:Drug metabolism - cytochrome P450	2	9.09091	0.074672	ENSMUSG00000070704, ENSMUSG00000035811	10	66	7691	23.3061	0.856321	0.215353	46.7218
KEGG_PATHWAY	mmu05133:Pertussis	2	9.09091	0.0833775	ENSMUSG00000055172, ENSMUSG00000038521	10	74	7691	20.7865	0.886561	0.214812	50.655
UP_KEYWORDS	EGF-like domain	3	13.6364	0.0180246	ENSMUSG00000023914, ENSMUSG00000055172, ENSMUSG00000038521	22	224	22680	13.8068	0.693423	0.255894	16.9213
KEGG_PATHWAY	mmu04610:Complement and coagulation cascades	2	9.09091	0.0855424	ENSMUSG00000055172, ENSMUSG00000038521	10	76	7691	20.2395	0.893073	0.200333	51.5926
KEGG_PATHWAY	mmu00140:Steroid hormone biosynthesis	2	9.09091	0.0973687	ENSMUSG00000070704, ENSMUSG00000035811	10	87	7691	17.6805	0.922775	0.207704	56.4442
PIR_SUPERFAMILY	PIRSF001155:C1r-like complement-activating serine protease	2	9.09091	0.019785	ENSMUSG00000055172, ENSMUSG00000038521	7	6	1807	86.0476	0.0950874	0.0950874	8.32395
INTERPRO	IPR002213:UDP-glucuronosyl/UDP-glucosyltransferase	2	9.09091	0.0222063	ENSMUSG00000070704, ENSMUSG00000035811	22	22	20594	85.0992	0.745856	0.239646	20.2157
GOTERM_MF_DIRECT	GO:0016410~N-acyltransferase activity	2	9.09091	0.00480658	ENSMUSG00000060317, ENSMUSG00000070985	22	4	17446	396.5	0.206477	0.206477	4.49414
UP_KEYWORDS	Complement pathway	2	9.09091	0.0247154	ENSMUSG00000055172, ENSMUSG00000038521	22	27	22680	76.3636	0.80342	0.277716	22.5133
GOTERM_MF_DIRECT	GO:0005525~GTP binding	4	18.1818	0.0104098	ENSMUSG00000064262, ENSMUSG00000043505, ENSMUSG00000043931, ENSMUSG00000090019	22	383	17446	8.28198	0.394856	0.22209	9.50425
SMART	SM00042:CUB	2	9.09091	0.0290027	ENSMUSG00000055172, ENSMUSG00000038521	7	51	10425	58.4034	0.337704	0.337704	18.1209
PIR_SUPERFAMILY	PIRSF016521:acyl-CoA thioesterase (hydrolase)	2	9.09091	0.0295546	ENSMUSG00000060317, ENSMUSG00000070985	7	9	1807	57.3651	0.139292	0.0722567	12.2319
SMART	SM00032:CCP	2	9.09091	0.0306867	ENSMUSG00000055172, ENSMUSG00000038521	7	54	10425	55.1587	0.353604	0.196013	19.0807
GOTERM_MF_DIRECT	GO:0016790~thiolester hydrolase activity	2	9.09091	0.016727	ENSMUSG00000060317, ENSMUSG00000070985	22	14	17446	113.286	0.555002	0.23654	14.8695
UP_SEQ_FEATURE	domain:Sushi 2	2	9.09091	0.0325392	ENSMUSG00000055172, ENSMUSG00000038521	18	35	18012	57.181	0.931403	0.488229	29.7105
UP_SEQ_FEATURE	domain:Sushi 1	2	9.09091	0.0325392	ENSMUSG00000055172, ENSMUSG00000038521	18	35	18012	57.181	0.931403	0.488229	29.7105
GOTERM_MF_DIRECT	GO:0016746~transferase activity, transferring acyl groups	3	13.6364	0.016976	ENSMUSG00000060317, ENSMUSG00000070985, ENSMUSG00000024694	22	167	17446	14.2455	0.56038	0.185728	15.0751
UP_SEQ_FEATURE	nucleotide phosphate-binding region:GTP	3	13.6364	0.0356905	ENSMUSG00000064262, ENSMUSG00000043505, ENSMUSG00000090019	18	319	18012	9.41066	0.947334	0.444983	32.1126
UP_SEQ_FEATURE	domain:CUB 1	2	9.09091	0.0371055	ENSMUSG00000055172, ENSMUSG00000038521	18	40	18012	50.0333	0.95324	0.399777	33.1667
UP_SEQ_FEATURE	domain:CUB 2	2	9.09091	0.0371055	ENSMUSG00000055172, ENSMUSG00000038521	18	40	18012	50.0333	0.95324	0.399777	33.1667
UP_KEYWORDS	GTP-binding	3	13.6364	0.0373556	ENSMUSG00000064262, ENSMUSG00000043505, ENSMUSG00000090019	22	332	22680	9.31544	0.915806	0.337966	32.1602
GOTERM_MF_DIRECT	GO:0008233~peptidase activity	4	18.1818	0.0230221	ENSMUSG00000023914, ENSMUSG00000040605, ENSMUSG00000055172, ENSMUSG00000038521	22	516	17446	6.14729	0.673061	0.200362	19.931
UP_KEYWORDS	Calcium	4	18.1818	0.0393959	ENSMUSG00000029309, ENSMUSG00000055172, ENSMUSG00000021998, ENSMUSG00000038521	22	827	22680	4.98626	0.926652	0.311486	33.6114
INTERPRO	IPR000863:Sulfotransferase domain	2	9.09091	0.0400251	ENSMUSG00000029273, ENSMUSG00000023122	22	40	20594	46.8045	0.917234	0.339851	33.6883
UP_SEQ_FEATURE	short sequence motif:Microbody targeting signal	2	9.09091	0.0416515	ENSMUSG00000060317, ENSMUSG00000070985	18	45	18012	44.4741	0.968129	0.388776	36.4538
UP_KEYWORDS	Sushi	2	9.09091	0.0426468	ENSMUSG00000055172, ENSMUSG00000038521	22	47	22680	43.8685	0.941157	0.298203	35.866
GOTERM_MF_DIRECT	GO:0015020~glucuronosyltransferase activity	2	9.09091	0.0343529	ENSMUSG00000070704, ENSMUSG00000035811	22	29	17446	54.6897	0.813239	0.243955	28.3669
GOTERM_MF_DIRECT	GO:0005509~calcium ion binding	4	18.1818	0.0497931	ENSMUSG00000029309, ENSMUSG00000055172, ENSMUSG00000021998, ENSMUSG00000038521	22	699	17446	4.53791	0.913846	0.295475	38.5805
GOTERM_MF_DIRECT	GO:0008146~sulfotransferase activity	2	9.09091	0.06193	ENSMUSG00000029273, ENSMUSG00000023122	22	53	17446	29.9245	0.953517	0.318585	45.6718
GOTERM_MF_DIRECT	GO:0016740~transferase activity	5	22.7273	0.0953378	ENSMUSG00000029273, ENSMUSG00000060317, ENSMUSG00000070985, ENSMUSG00000023122, ENSMUSG00000024694	22	1472	17446	2.69361	0.991846	0.41396	61.5652
INTERPRO	IPR000859:CUB domain	2	9.09091	0.0556039	ENSMUSG00000055172, ENSMUSG00000038521	22	56	20594	33.4318	0.969493	0.392584	43.7492
INTERPRO	IPR000436:Sushi/SCR/CCP	2	9.09091	0.0556039	ENSMUSG00000055172, ENSMUSG00000038521	22	56	20594	33.4318	0.969493	0.392584	43.7492
UP_KEYWORDS	Lipid metabolism	3	13.6364	0.0562731	ENSMUSG00000029273, ENSMUSG00000060317, ENSMUSG00000070985	22	417	22680	7.41661	0.976825	0.341835	44.5841
GOTERM_CC_DIRECT	GO:0070062~extracellular exosome	9	40.9091	0.00452767	ENSMUSG00000070704, ENSMUSG00000023914, ENSMUSG00000029309, ENSMUSG00000055172, ENSMUSG00000023122, ENSMUSG00000035811, ENSMUSG00000021998, ENSMUSG00000038521, ENSMUSG00000028307	22	2674	19662	3.00806	0.199373	0.199373	4.25768
GOTERM_CC_DIRECT	GO:0005764~lysosome	3	13.6364	0.0480749	ENSMUSG00000023122, ENSMUSG00000043505, ENSMUSG00000028307	22	331	19662	8.10025	0.910559	0.700934	37.6489
UP_KEYWORDS	Hydrolase	5	22.7273	0.061369	ENSMUSG00000020010, ENSMUSG00000023914, ENSMUSG00000040605, ENSMUSG00000055172, ENSMUSG00000038521	22	1646	22680	3.13156	0.983701	0.337453	47.5593
GOTERM_BP_DIRECT	GO:0051923~sulfation	2	9.09091	0.00936426	ENSMUSG00000029273, ENSMUSG00000023122	18	10	18082	200.911	0.420556	0.420556	8.93596
GOTERM_BP_DIRECT	GO:0006956~complement activation	2	9.09091	0.0140154	ENSMUSG00000055172, ENSMUSG00000038521	18	15	18082	133.941	0.55897	0.335899	13.1016
GOTERM_BP_DIRECT	GO:0006508~proteolysis	4	18.1818	0.0161114	ENSMUSG00000023914, ENSMUSG00000040605, ENSMUSG00000055172, ENSMUSG00000038521	18	582	18082	6.90416	0.61018	0.269498	14.9221
SMART	SM00179:EGF_CA	2	9.09091	0.0703782	ENSMUSG00000055172, ENSMUSG00000038521	7	126	10425	23.6395	0.640012	0.288629	39.0873
GOTERM_BP_DIRECT	GO:0009813~flavonoid biosynthetic process	2	9.09091	0.0195696	ENSMUSG00000070704, ENSMUSG00000035811	18	21	18082	95.672	0.682186	0.249167	17.851
UP_KEYWORDS	Cytoskeleton	4	18.1818	0.0744804	ENSMUSG00000032556, ENSMUSG00000021998, ENSMUSG00000028307, ENSMUSG00000024694	22	1073	22680	3.84309	0.993468	0.36705	54.5637
GOTERM_BP_DIRECT	GO:0052696~flavonoid glucuronidation	2	9.09091	0.0195696	ENSMUSG00000070704, ENSMUSG00000035811	18	21	18082	95.672	0.682186	0.249167	17.851
UP_SEQ_FEATURE	disulfide bond	6	27.2727	0.0764887	ENSMUSG00000023914, ENSMUSG00000040605, ENSMUSG00000029309, ENSMUSG00000055172, ENSMUSG00000038521, ENSMUSG00000030158	18	2510	18012	2.39203	0.998412	0.553211	57.1741
UP_KEYWORDS	Hydroxylation	2	9.09091	0.0784296	ENSMUSG00000055172, ENSMUSG00000038521	22	88	22680	23.4298	0.995053	0.357515	56.5014
GOTERM_BP_DIRECT	GO:0006637~acyl-CoA metabolic process	2	9.09091	0.0287612	ENSMUSG00000060317, ENSMUSG00000070985	18	31	18082	64.81	0.815962	0.287177	25.1999
GOTERM_BP_DIRECT	GO:0006958~complement activation, classical pathway	2	9.09091	0.0504914	ENSMUSG00000055172, ENSMUSG00000038521	18	55	18082	36.5293	0.950462	0.393976	40.2787
SMART	SM00020:Tryp_SPc	2	9.09091	0.0875788	ENSMUSG00000055172, ENSMUSG00000038521	7	158	10425	18.8517	0.722837	0.274423	46.3449
INTERPRO	IPR018097:EGF-like calcium-binding, conserved site	2	9.09091	0.0944332	ENSMUSG00000055172, ENSMUSG00000038521	22	97	20594	19.3008	0.997644	0.530626	63.1231
UP_KEYWORDS	Peroxisome	2	9.09091	0.0945765	ENSMUSG00000060317, ENSMUSG00000070985	22	107	22680	19.2693	0.998432	0.391502	63.6726
GOTERM_BP_DIRECT	GO:0006629~lipid metabolic process	3	13.6364	0.0680308	ENSMUSG00000029273, ENSMUSG00000060317, ENSMUSG00000070985	18	459	18082	6.56572	0.983201	0.442211	50.3904
INTERPRO	IPR000152:EGF-type aspartate/asparagine hydroxylation site	2	9.09091	0.095361	ENSMUSG00000055172, ENSMUSG00000038521	22	98	20594	19.1039	0.997787	0.49301	63.5013
GOTERM_BP_DIRECT	GO:0008152~metabolic process	3	13.6364	0.0690722	ENSMUSG00000024747, ENSMUSG00000070704, ENSMUSG00000035811	18	463	18082	6.509	0.984256	0.40483	50.9392

## Sheet: metabolic
Table S5 DAVID GO terms and genes associated with “metabolic” functions of 3D up-regulated genes in the compartments which are B type in the 2D cultured cells and A type in the 3D cultured cells
Note: genes associated with “metabolic” functions of 3D up-regulated genes (P < 0.05, Fold change > 2) in the compartments which are B type in the 2D cultured cells and A type in the 3D cultured cells
Gene ID
ENSMUSG00000024747
ENSMUSG00000070704
ENSMUSG00000029273
ENSMUSG00000060317
ENSMUSG00000035811
ENSMUSG00000070985
